# Supplementary material for: Psychiatric and Neurological Involvement in COVID-19 Hospitalized Patients Through the Global Pandemic in Central Romania
Source: J Clin Med. 2026 Apr 16;15(8):3030. doi: 10.3390/jcm15083030 (PMC13116866; doi:10.3390/jcm15083030)
Supplement: Supplementary file 1 [file jcm-15-03030-s001.zip]

Archive with 54 entries (54 files):
- Figure_S10_respiratory_correlation.png
- Figure_S11_evo_o2_by_wave.png
- Figure_S12_daylight_vs_weights.png
- Figure_S13_burden_vs_specialties.png
- Figure_S14_neuro_burden_by_wave.png
- Figure_S15_corticosteroid_O2.png
- Figure_S16_med_profile_neuropsy.png
- Figure_S17_daylight_boxplot.png
- Figure_S18_daylight_age_interaction.png
- Figure_S1_symptom_heatmap.png
- Figure_S2_tier1_cluster_barplot.png
- Figure_S3_tier2_clinical_barplot.png
- Figure_S4_tier3_crosssource_barplot.png
- Figure_S5_unadj_vs_adj.png
- Figure_S6_sex_interaction_forest.png
- Figure_S7_sex_subgroup_prevalence.png
- Figure_S8_daylight_OR.png
- Figure_S9_daylight_tercile_wave.png
- S1_medications.json
- S2_physical_exam.json
- S3_symptoms.json
- Table_S10_respiratory_predictors.csv
- Table_S11_O2_mediation.csv
- Table_S12_Statistical_Tests_Reference.csv
- Table_S12_Statistical_Tests_Reference.html
- Table_S13_phenotype_chi2.csv
- Table_S14_med_neuropsy_assoc.csv
- Table_S15_corticosteroid_O2.csv
- Table_S16_cross_validation.csv
- Table_S17_mortality_model.csv
- Table_S18_backward_elim_NE.csv
- Table_S19_B5_novel_results.csv
- Table_S1_cluster_incidence.csv
- Table_S20_B6_chapter_distribution.csv
- Table_S21_concordance.csv
- Table_S22_seasonality.csv
- Table_S23_B_interaction_tests.csv
- Table_S24_C1_J_vs_nonJ_prevalence.csv
- Table_S25_E_ICD_chapter_interactions.csv
- Table_S26_2B2_grouped_incidence.csv
- Table_S27_A_sex_effect_summary.csv
- Table_S28_B2_severity_neuropsy_results.csv
- Table_S29_O2_stratified_incidence.csv
- Table_S2_odds_ratios_vs_W1.xlsx
- Table_S30_B6_significant_enrichments.csv
- Table_S31_age_stratified_NE3_PSY.csv
- Table_S32.xlsx
- Table_S3_clinical_incidence.csv
- Table_S4_crosssource_incidence.csv
- Table_S5_multivariate_models.xlsx
- Table_S6_all_coefficients.xlsx
- Table_S7_VIF.csv
- Table_S8_wave_ORs.csv
- Table_S9_sex_interactions.csv
