# Supplementary material for: Psychiatric and Neurological Involvement in COVID-19 Hospitalized Patients Through the Global Pandemic in Central Romania
Source: J Clin Med. 2026 Apr 16;15(8):3030. doi: 10.3390/jcm15083030 (PMC13116866; doi:10.3390/jcm15083030)
Supplement: Supplementary file 1 [file jcm-15-03030-s001.zip › S1_medications.json]

{
  "description": "Medications extracted from EPICRIZA treatment sections",
  "version": "1.0",
  "created_date": "2026-01-19",
  "total_unique": 247,
  "medications": {
    "MEDTE200": {
      "name": "TEOTARD",
      "concentration": "200",
      "unit": "mg",
      "occurrences": 32
    },
    "MEDCFL15": {
      "name": "CODEINA FOSFAT LPH",
      "concentration": "15",
      "unit": "mg",
      "occurrences": 26
    },
    "MEDFT2M200": {
      "name": "FAVIPIRAVIR TABLETS 200 mg - FLUGUARD",
      "concentration": "200",
      "unit": "mg",
      "occurrences": 42
    },
    "MEDPS40": {
      "name": "PANTOPRAZOL SUN",
      "concentration": "40",
      "unit": "mg",
      "occurrences": 192
    },
    "MEDRBB500": {
      "name": "SOLUTIE RINGER B. BRAUN x",
      "concentration": "500",
      "unit": "ml",
      "occurrences": 329
    },
    "MEDCFM15": {
      "name": "CODEINA FOSFAT MCC",
      "concentration": "15",
      "unit": "mg",
      "occurrences": 65
    },
    "MEDPP500": {
      "name": "PARACETAMOL POLISANO",
      "concentration": "500",
      "unit": "mg",
      "occurrences": 17
    },
    "MEDIB300": {
      "name": "IBUTIN",
      "concentration": "300",
      "unit": "mg",
      "occurrences": 80
    },
    "MEDVA750": {
      "name": "VITAMINA C ARENA",
      "concentration": "750",
      "unit": "mg",
      "occurrences": 160
    },
    "MEDAPI": {
      "name": "APA PENTRU PREPARATE INJECTABILE",
      "concentration": null,
      "unit": "mg",
      "occurrences": 43
    },
    "MEDFT200": {
      "name": "FLUCONAZOLE TEVA",
      "concentration": "200",
      "unit": "mg",
      "occurrences": 38
    },
    "MEDAL500": {
      "name": "ALINDOR",
      "concentration": "500",
      "unit": "mg",
      "occurrences": 5
    },
    "MEDAN1": {
      "name": "ANXIAR",
      "concentration": "1",
      "unit": "mg",
      "occurrences": 236
    },
    "MEDLT25": {
      "name": "LEVOMEPROMAZIN TERAPIA",
      "concentration": "25",
      "unit": "mg",
      "occurrences": 16
    },
    "MEDTI100": {
      "name": "TIAPRIDAL",
      "concentration": "100",
      "unit": "mg",
      "occurrences": 48
    },
    "MEDVE100": {
      "name": "VEKLURY",
      "concentration": "100",
      "unit": "mg",
      "occurrences": 152
    },
    "MEDBI5": {
      "name": "BISOGAMMA",
      "concentration": "5",
      "unit": "mg",
      "occurrences": 20
    },
    "MEDAS": {
      "name": "ASPATOFORT",
      "concentration": null,
      "unit": "mg",
      "occurrences": 115
    },
    "MEDFR150": {
      "name": "FLUCONAZOL ROMPHARM",
      "concentration": "150",
      "unit": "mg",
      "occurrences": 60
    },
    "MEDBR8": {
      "name": "BROMHEXIN",
      "concentration": "8",
      "unit": "mg",
      "occurrences": 135
    },
    "MEDLVS10": {
      "name": "LORATADIN VIM SPECTRUM",
      "concentration": "10",
      "unit": "mg",
      "occurrences": 43
    },
    "MEDPL500": {
      "name": "PARACETAMOL LPH",
      "concentration": "500",
      "unit": "mg",
      "occurrences": 21
    },
    "MEDAA500": {
      "name": "AZITROMICINA AUROBINDO",
      "concentration": "500",
      "unit": "mg",
      "occurrences": 16
    },
    "MEDPL200": {
      "name": "PLAQUENIL",
      "concentration": "200",
      "unit": "mg",
      "occurrences": 74
    },
    "MEDDU5": {
      "name": "DULCOLAX",
      "concentration": "5",
      "unit": "mg",
      "occurrences": 71
    },
    "MEDCO40": {
      "name": "CONTROLOC",
      "concentration": "40",
      "unit": "mg",
      "occurrences": 84
    },
    "MEDSI150": {
      "name": "SILIMARINA",
      "concentration": "150",
      "unit": "mg",
      "occurrences": 26
    },
    "MEDTY50": {
      "name": "TYGACIL",
      "concentration": "50",
      "unit": "mg",
      "occurrences": 7
    },
    "MEDCL6_25": {
      "name": "CARVEDILOL LPH",
      "concentration": "6,25",
      "unit": "mg",
      "occurrences": 1
    },
    "MEDTE1": {
      "name": "TENAXUM",
      "concentration": "1",
      "unit": "mg",
      "occurrences": 26
    },
    "MEDUS200": {
      "name": "USP",
      "concentration": "200",
      "unit": "mg",
      "occurrences": 13
    },
    "MEDSI10": {
      "name": "SISTAR",
      "concentration": "10",
      "unit": "mg",
      "occurrences": 9
    },
    "MEDTM50": {
      "name": "TIGECICLINA MYLAN",
      "concentration": "50",
      "unit": "mg",
      "occurrences": 8
    },
    "MEDV5MI500": {
      "name": "VANCOTEK 500 mg I.V",
      "concentration": "500",
      "unit": "mg",
      "occurrences": 14
    },
    "MEDMT50": {
      "name": "METOPROLOL TERAPIA",
      "concentration": "50",
      "unit": "mg",
      "occurrences": 5
    },
    "MEDPZ500": {
      "name": "PARACETAMOL ZENTIVA",
      "concentration": "500",
      "unit": "mg",
      "occurrences": 43
    },
    "MEDAZ500": {
      "name": "AZITROX",
      "concentration": "500",
      "unit": "mg",
      "occurrences": 91
    },
    "MEDNL30": {
      "name": "NICERGOLINA LPH",
      "concentration": "30",
      "unit": "mg",
      "occurrences": 18
    },
    "MEDSP40": {
      "name": "SPASMOCALM",
      "concentration": "40",
      "unit": "mg",
      "occurrences": 1
    },
    "MEDMI100": {
      "name": "MIOFILIN",
      "concentration": "100",
      "unit": "mg",
      "occurrences": 24
    },
    "MEDAS36_2": {
      "name": "ASPAVIM",
      "concentration": "36,2",
      "unit": "mg",
      "occurrences": 65
    },
    "MEDTA20": {
      "name": "Tarosin",
      "concentration": "20",
      "unit": "mg",
      "occurrences": 17
    },
    "MEDBISOTE5": {
      "name": "BISOTENS",
      "concentration": "5",
      "unit": "mg",
      "occurrences": 55
    },
    "MEDGA2500": {
      "name": "Supozitoare cu glicerina adulti",
      "concentration": "2500",
      "unit": "mg",
      "occurrences": 5
    },
    "MEDFT2200": {
      "name": "Favipiravir Tablets 200mg-FluGuard",
      "concentration": "200",
      "unit": "mg",
      "occurrences": 16
    },
    "MEDEL5": {
      "name": "ELIQUIS",
      "concentration": "5",
      "unit": "mg",
      "occurrences": 13
    },
    "MEDMY150": {
      "name": "MYDOCALM",
      "concentration": "150",
      "unit": "mg",
      "occurrences": 14
    },
    "MEDNO500": {
      "name": "NOVOCALMIN",
      "concentration": "500",
      "unit": "mg",
      "occurrences": 28
    },
    "MEDLS10": {
      "name": "LORATADINA SLAVIA",
      "concentration": "10",
      "unit": "mg",
      "occurrences": 7
    },
    "MEDBROMFL8": {
      "name": "BROMFLUEX",
      "concentration": "8",
      "unit": "mg",
      "occurrences": 32
    },
    "MEDPR5": {
      "name": "PRESTARIUM",
      "concentration": "5",
      "unit": "mg",
      "occurrences": 14
    },
    "MEDGPA2100": {
      "name": "SUPOZITOARE CU GLICERINA PT. ADULTI",
      "concentration": "2100",
      "unit": "mg",
      "occurrences": 34
    },
    "MEDDR10": {
      "name": "DIAZEPAM RICHTER",
      "concentration": "10",
      "unit": "mg",
      "occurrences": 10
    },
    "MEDPM35": {
      "name": "PREDUCTAL MR",
      "concentration": "35",
      "unit": "mg",
      "occurrences": 7
    },
    "MEDTS1_5": {
      "name": "TERTENSIF SR",
      "concentration": "1,5",
      "unit": "mg",
      "occurrences": 15
    },
    "MEDAA20": {
      "name": "ATORVASTATINA AUROBINDO",
      "concentration": "20",
      "unit": "mg",
      "occurrences": 9
    },
    "MEDAS250": {
      "name": "ARGININA - SORBITOL x",
      "concentration": "250",
      "unit": "ml",
      "occurrences": 41
    },
    "MEDNO200": {
      "name": "NORMIX",
      "concentration": "200",
      "unit": "mg",
      "occurrences": 78
    },
    "MEDBH8": {
      "name": "BROMHEXIN HELCOR",
      "concentration": "8",
      "unit": "mg",
      "occurrences": 4
    },
    "MEDEX360": {
      "name": "EXJADE",
      "concentration": "360",
      "unit": "mg",
      "occurrences": 7
    },
    "MEDOM40": {
      "name": "OMEZ",
      "concentration": "40",
      "unit": "mg",
      "occurrences": 11
    },
    "MEDNO5": {
      "name": "NOLET",
      "concentration": "5",
      "unit": "mg",
      "occurrences": 15
    },
    "MEDST25": {
      "name": "SPIRONOLACTONA TERAPIA",
      "concentration": "25",
      "unit": "mg",
      "occurrences": 22
    },
    "MEDVR1000": {
      "name": "VANCOMICINA ROMPHARM",
      "concentration": "1000",
      "unit": "mg",
      "occurrences": 7
    },
    "MEDAT16": {
      "name": "ATACAND",
      "concentration": "16",
      "unit": "mg",
      "occurrences": 5
    },
    "MEDSI5": {
      "name": "SISTAR",
      "concentration": "5",
      "unit": "mg",
      "occurrences": 24
    },
    "MEDDI": {
      "name": "DICARBOCALM",
      "concentration": null,
      "unit": "mg",
      "occurrences": 20
    },
    "MEDO4MR40": {
      "name": "OLICARD 40 mg RETARD",
      "concentration": "40",
      "unit": "mg",
      "occurrences": 6
    },
    "MEDATOR20": {
      "name": "ATORVASTATINA ACCORD",
      "concentration": "20",
      "unit": "mg",
      "occurrences": 6
    },
    "MEDPR75": {
      "name": "PROTECARDIN",
      "concentration": "75",
      "unit": "mg",
      "occurrences": 7
    },
    "MEDVB2": {
      "name": "vacutainare biochimie",
      "concentration": "2",
      "unit": "mg",
      "occurrences": 2
    },
    "MEDLO2": {
      "name": "LOPERAMID",
      "concentration": "2",
      "unit": "mg",
      "occurrences": 28
    },
    "MEDPR400": {
      "name": "PENTOXI RETARD",
      "concentration": "400",
      "unit": "mg",
      "occurrences": 16
    },
    "MEDTR50": {
      "name": "TRAMAG",
      "concentration": "50",
      "unit": "mg",
      "occurrences": 2
    },
    "MEDAC5": {
      "name": "ACIFOL",
      "concentration": "5",
      "unit": "mg",
      "occurrences": 29
    },
    "MEDUR250": {
      "name": "URSOFALK",
      "concentration": "250",
      "unit": "mg",
      "occurrences": 7
    },
    "MEDAL200": {
      "name": "AMIODARONA LPH",
      "concentration": "200",
      "unit": "mg",
      "occurrences": 13
    },
    "MEDME16": {
      "name": "MEDROL A",
      "concentration": "16",
      "unit": "mg",
      "occurrences": 5
    },
    "MEDVI1": {
      "name": "VANCOTEK 1 g I.V",
      "concentration": "1",
      "unit": "g",
      "occurrences": 6
    },
    "MEDTA25": {
      "name": "TACHYBEN",
      "concentration": "25",
      "unit": "mg",
      "occurrences": 9
    },
    "MEDNE": {
      "name": "NEOPREOL",
      "concentration": null,
      "unit": "mg",
      "occurrences": 9
    },
    "MEDGA300": {
      "name": "GABAPENTIN AUROBINDO",
      "concentration": "300",
      "unit": "mg",
      "occurrences": 1
    },
    "MEDSL25": {
      "name": "SPIRONOLACTONA LPH",
      "concentration": "25",
      "unit": "mg",
      "occurrences": 2
    },
    "MEDME50": {
      "name": "METOPROLOL",
      "concentration": "50",
      "unit": "mg",
      "occurrences": 20
    },
    "MEDPL10": {
      "name": "PLENDIL",
      "concentration": "10",
      "unit": "mg",
      "occurrences": 6
    },
    "MEDPL5": {
      "name": "PLENDIL",
      "concentration": "5",
      "unit": "mg",
      "occurrences": 7
    },
    "MEDAS20": {
      "name": "ASCORD",
      "concentration": "20",
      "unit": "mg",
      "occurrences": 12
    },
    "MEDAS75": {
      "name": "ASPENTER",
      "concentration": "75",
      "unit": "mg",
      "occurrences": 50
    },
    "MEDTA75": {
      "name": "TAMIFLU",
      "concentration": "75",
      "unit": "mg",
      "occurrences": 13
    },
    "MEDOZ20": {
      "name": "OMEPRAZOL ZENTIVA",
      "concentration": "20",
      "unit": "mg",
      "occurrences": 15
    },
    "MEDALGO500": {
      "name": "ALGOZONE",
      "concentration": "500",
      "unit": "mg",
      "occurrences": 12
    },
    "MEDAZIBI500": {
      "name": "AZIBIOT",
      "concentration": "500",
      "unit": "mg",
      "occurrences": 3
    },
    "MEDCL250": {
      "name": "CLORZOXAZONA-RICHTER",
      "concentration": "250",
      "unit": "mg",
      "occurrences": 30
    },
    "MEDCF15": {
      "name": "CODEINA FOSFORICA",
      "concentration": "15",
      "unit": "mg",
      "occurrences": 20
    },
    "MEDEF500": {
      "name": "ESENTIN FORTE",
      "concentration": "500",
      "unit": "mg",
      "occurrences": 9
    },
    "MEDCO6_25": {
      "name": "CORYOL",
      "concentration": "6,25",
      "unit": "mg",
      "occurrences": 7
    },
    "MEDPR0_5": {
      "name": "PRAZOLEX",
      "concentration": "0,5",
      "unit": "mg",
      "occurrences": 1
    },
    "MEDCO5": {
      "name": "CORLENTOR",
      "concentration": "5",
      "unit": "mg",
      "occurrences": 1
    },
    "MEDIN1": {
      "name": "INVANZ",
      "concentration": "1",
      "unit": "g",
      "occurrences": 1
    },
    "MEDVFK200": {
      "name": "VORICONAZOL FRESENIUS KABI",
      "concentration": "200",
      "unit": "mg",
      "occurrences": 3
    },
    "MEDGGPA2100": {
      "name": "GREENLAX SUPOZITOARE CU GLICERINA PT. ADULTI",
      "concentration": "2100",
      "unit": "mg",
      "occurrences": 7
    },
    "MEDLOPEGE2": {
      "name": "LOPEGEN",
      "concentration": "2",
      "unit": "mg",
      "occurrences": 16
    },
    "MEDFT150": {
      "name": "FLUCONAZOLE TEVA",
      "concentration": "150",
      "unit": "mg",
      "occurrences": 11
    },
    "MEDSM4": {
      "name": "SALBUTAMOL MCC",
      "concentration": "4",
      "unit": "mg",
      "occurrences": 2
    },
    "MEDCI500": {
      "name": "CIPROCIN",
      "concentration": "500",
      "unit": "mg",
      "occurrences": 8
    },
    "MEDFM200": {
      "name": "FAVIPIRAVIR MEDITOP",
      "concentration": "200",
      "unit": "mg",
      "occurrences": 18
    },
    "MEDNI": {
      "name": "NIDOFLOR",
      "concentration": null,
      "unit": "mg",
      "occurrences": 4
    },
    "MEDDE": {
      "name": "DERMOBACTER",
      "concentration": null,
      "unit": "mg",
      "occurrences": 6
    },
    "MEDPR10": {
      "name": "PRESTARIUM",
      "concentration": "10",
      "unit": "mg",
      "occurrences": 15
    },
    "MEDCA0_15": {
      "name": "CLONIDINA ARENA",
      "concentration": "0,15",
      "unit": "mg",
      "occurrences": 3
    },
    "MEDAC200": {
      "name": "ACICLOVIR",
      "concentration": "200",
      "unit": "mg",
      "occurrences": 10
    },
    "MEDEA200": {
      "name": "ERITROMICINA ATB",
      "concentration": "200",
      "unit": "mg",
      "occurrences": 8
    },
    "MEDFL40": {
      "name": "FUROSEMID LPH",
      "concentration": "40",
      "unit": "mg",
      "occurrences": 3
    },
    "MEDJA5": {
      "name": "JAKAVI",
      "concentration": "5",
      "unit": "mg",
      "occurrences": 1
    },
    "MEDOR20": {
      "name": "OMEPRAZOL ROMPHARM",
      "concentration": "20",
      "unit": "mg",
      "occurrences": 6
    },
    "MEDTA50": {
      "name": "TIGECICLINA ATB",
      "concentration": "50",
      "unit": "mg",
      "occurrences": 20
    },
    "MEDCL4": {
      "name": "CLORFENIRAMIN",
      "concentration": "4",
      "unit": "mg",
      "occurrences": 6
    },
    "MEDTE350": {
      "name": "TEOTARD",
      "concentration": "350",
      "unit": "mg",
      "occurrences": 39
    },
    "MEDCO12_5": {
      "name": "COAXIL",
      "concentration": "12,5",
      "unit": "mg",
      "occurrences": 3
    },
    "MEDPI": {
      "name": "PIAFEN",
      "concentration": null,
      "unit": "mg",
      "occurrences": 8
    },
    "MEDGABALE300": {
      "name": "GABALEPT",
      "concentration": "300",
      "unit": "mg",
      "occurrences": 7
    },
    "MEDPH400": {
      "name": "PIRACETAM HELCOR",
      "concentration": "400",
      "unit": "mg",
      "occurrences": 2
    },
    "MEDFO": {
      "name": "FORTRANS",
      "concentration": null,
      "unit": "mg",
      "occurrences": 4
    },
    "MEDAI": {
      "name": "ALGIFEN SOLUTIE INJECTABILA",
      "concentration": null,
      "unit": "mg",
      "occurrences": 6
    },
    "MEDMA100": {
      "name": "MABRON",
      "concentration": "100",
      "unit": "mg",
      "occurrences": 2
    },
    "MEDML10": {
      "name": "METOCLOPRAMID LAROPHARM",
      "concentration": "10",
      "unit": "mg",
      "occurrences": 2
    },
    "MEDLT500": {
      "name": "LEVETIRACETAM TERAPIA",
      "concentration": "500",
      "unit": "mg",
      "occurrences": 12
    },
    "MEDDS100": {
      "name": "DICLOFENAC SODIC",
      "concentration": "100",
      "unit": "mg",
      "occurrences": 1
    },
    "MEDACIC200": {
      "name": "ACICLOVIR LAROPHARM",
      "concentration": "200",
      "unit": "mg",
      "occurrences": 2
    },
    "MEDSI6": {
      "name": "SECOM IP",
      "concentration": "6",
      "unit": "mg",
      "occurrences": 12
    },
    "MEDCT75": {
      "name": "CLOPIDOGREL TERAPIA",
      "concentration": "75",
      "unit": "mg",
      "occurrences": 13
    },
    "MEDCZ50": {
      "name": "CASPOFUNGINA ZENTIVA",
      "concentration": "50",
      "unit": "mg",
      "occurrences": 1
    },
    "MEDSE100": {
      "name": "SELENIU",
      "concentration": "100",
      "unit": "mg",
      "occurrences": 1
    },
    "MEDZF15": {
      "name": "ZINC FORTE",
      "concentration": "15",
      "unit": "mg",
      "occurrences": 1
    },
    "MEDOA20": {
      "name": "OMEPRAZOL AUROBINDO",
      "concentration": "20",
      "unit": "mg",
      "occurrences": 1
    },
    "MEDTT5": {
      "name": "TTS",
      "concentration": "5",
      "unit": "mg",
      "occurrences": 1
    },
    "MEDNI0_5": {
      "name": "NITROGLICERINA",
      "concentration": "0,5",
      "unit": "mg",
      "occurrences": 5
    },
    "MEDCO1": {
      "name": "COLCHICINA",
      "concentration": "1",
      "unit": "mg",
      "occurrences": 1
    },
    "MEDNA100": {
      "name": "NITROFURANTOINA ARENA",
      "concentration": "100",
      "unit": "mg",
      "occurrences": 1
    },
    "MEDTR75": {
      "name": "TROMBEX",
      "concentration": "75",
      "unit": "mg",
      "occurrences": 7
    },
    "MEDDL0_25": {
      "name": "DIGOXIN LECIVA",
      "concentration": "0,25",
      "unit": "mg",
      "occurrences": 1
    },
    "MEDEX250": {
      "name": "EXJADE",
      "concentration": "250",
      "unit": "mg",
      "occurrences": 4
    },
    "MEDML50": {
      "name": "METOPROLOL LPH",
      "concentration": "50",
      "unit": "mg",
      "occurrences": 4
    },
    "MEDRO500": {
      "name": "ROCLARIN",
      "concentration": "500",
      "unit": "mg",
      "occurrences": 2
    },
    "MEDLA500": {
      "name": "LEVETIRACETAM AUROBINDO",
      "concentration": "500",
      "unit": "mg",
      "occurrences": 3
    },
    "MEDPF500": {
      "name": "PARACETAMOL FARMEX",
      "concentration": "500",
      "unit": "mg",
      "occurrences": 1
    },
    "MEDLOPRI2": {
      "name": "LOPRID",
      "concentration": "2",
      "unit": "mg",
      "occurrences": 2
    },
    "MEDSPAZZ40": {
      "name": "SPAZZ",
      "concentration": "40",
      "unit": "mg",
      "occurrences": 8
    },
    "MEDSPAVE40": {
      "name": "SPAVERIN",
      "concentration": "40",
      "unit": "mg",
      "occurrences": 1
    },
    "MEDDA100": {
      "name": "DOXICICLINA ATB",
      "concentration": "100",
      "unit": "mg",
      "occurrences": 5
    },
    "MEDOMEP20": {
      "name": "OMEPRAZOL ATB",
      "concentration": "20",
      "unit": "mg",
      "occurrences": 6
    },
    "MEDFL150": {
      "name": "FLUCORIC",
      "concentration": "150",
      "unit": "mg",
      "occurrences": 26
    },
    "MEDANTI20": {
      "name": "OMEPRAZOL ANTIBIOTICE",
      "concentration": "20",
      "unit": "mg",
      "occurrences": 12
    },
    "MEDTO20": {
      "name": "TORVACARD",
      "concentration": "20",
      "unit": "mg",
      "occurrences": 27
    },
    "MEDRI": {
      "name": "SOLUTIE RINGER",
      "concentration": null,
      "unit": "mg",
      "occurrences": 33
    },
    "MEDAT200": {
      "name": "ACICLOVIR TERAPIA",
      "concentration": "200",
      "unit": "mg",
      "occurrences": 5
    },
    "MEDPA500": {
      "name": "PARACETAMOL",
      "concentration": "500",
      "unit": "mg",
      "occurrences": 19
    },
    "MEDVE10": {
      "name": "VESANOID",
      "concentration": "10",
      "unit": "mg",
      "occurrences": 1
    },
    "MEDFM40": {
      "name": "FUROSEMID MCC",
      "concentration": "40",
      "unit": "mg",
      "occurrences": 11
    },
    "MEDAU5": {
      "name": "AURONAL",
      "concentration": "5",
      "unit": "mg",
      "occurrences": 13
    },
    "MEDZA5": {
      "name": "ZAVEDOS",
      "concentration": "5",
      "unit": "mg",
      "occurrences": 1
    },
    "MEDGL2100": {
      "name": "Supozitoare cu GLICERINA",
      "concentration": "2100",
      "unit": "mg",
      "occurrences": 24
    },
    "MEDRS1_5": {
      "name": "RAWEL SR",
      "concentration": "1,5",
      "unit": "mg",
      "occurrences": 6
    },
    "MEDVM1000": {
      "name": "VANCOMICINA MIP",
      "concentration": "1000",
      "unit": "mg",
      "occurrences": 10
    },
    "MEDSINE150": {
      "name": "SINERDOL",
      "concentration": "150",
      "unit": "mg",
      "occurrences": 2
    },
    "MEDMALT100": {
      "name": "MALTOFER",
      "concentration": "100",
      "unit": "mg",
      "occurrences": 1
    },
    "MEDAUP250": {
      "name": "ACID URSODEOXICOLIC POLISANO",
      "concentration": "250",
      "unit": "mg",
      "occurrences": 2
    },
    "MEDFO10": {
      "name": "FORXIGA",
      "concentration": "10",
      "unit": "mg",
      "occurrences": 7
    },
    "MEDTO40": {
      "name": "TORVACARD",
      "concentration": "40",
      "unit": "mg",
      "occurrences": 11
    },
    "MEDFC15": {
      "name": "FOSFAT DE CODEINA",
      "concentration": "15",
      "unit": "mg",
      "occurrences": 47
    },
    "MEDSIFC4_5": {
      "name": "SONDE IOT FLEXOMET CH2-",
      "concentration": "4.5",
      "unit": "mg",
      "occurrences": 2
    },
    "MEDGABARA300": {
      "name": "GABARAN",
      "concentration": "300",
      "unit": "mg",
      "occurrences": 2
    },
    "MEDBL1_5": {
      "name": "BROMAZEPAM LPH",
      "concentration": "1,5",
      "unit": "mg",
      "occurrences": 2
    },
    "MEDTA6_25": {
      "name": "TALLITON",
      "concentration": "6,25",
      "unit": "mg",
      "occurrences": 2
    },
    "MEDPTT5": {
      "name": "PERINDOPRIL TOSILAT TEVA",
      "concentration": "5",
      "unit": "mg",
      "occurrences": 7
    },
    "MEDZI500": {
      "name": "ZINNAT",
      "concentration": "500",
      "unit": "mg",
      "occurrences": 6
    },
    "MEDPA150": {
      "name": "PAXLOVID",
      "concentration": "150",
      "unit": "mg",
      "occurrences": 94
    },
    "MEDCK1": {
      "name": "CEFEPIME KABI",
      "concentration": "1",
      "unit": "g",
      "occurrences": 3
    },
    "MEDKP": {
      "name": "KABIVEN PERIPHERAL",
      "concentration": null,
      "unit": "mg",
      "occurrences": 1
    },
    "MEDPM400": {
      "name": "PIRACETAM MCC",
      "concentration": "400",
      "unit": "mg",
      "occurrences": 1
    },
    "MEDKL1": {
      "name": "KETOTIFEN LPH",
      "concentration": "1",
      "unit": "mg",
      "occurrences": 1
    },
    "MEDLA2100": {
      "name": "Lax Adulti",
      "concentration": "2100",
      "unit": "mg",
      "occurrences": 2
    },
    "MEDIA1_5": {
      "name": "INDAPAMIDA ATB",
      "concentration": "1,5",
      "unit": "mg",
      "occurrences": 3
    },
    "MEDAM1": {
      "name": "AMPICILINA",
      "concentration": "1",
      "unit": "g",
      "occurrences": 3
    },
    "MEDAA250": {
      "name": "ACETAZOLAMIDA ARENA",
      "concentration": "250",
      "unit": "mg",
      "occurrences": 2
    },
    "MEDFA10": {
      "name": "FARINGOSEPT",
      "concentration": "10",
      "unit": "mg",
      "occurrences": 20
    },
    "MEDPI400": {
      "name": "PIRACETAM-RICHTER",
      "concentration": "400",
      "unit": "mg",
      "occurrences": 4
    },
    "MEDCIFR500": {
      "name": "CIFRAN",
      "concentration": "500",
      "unit": "mg",
      "occurrences": 2
    },
    "MEDZE40": {
      "name": "ZENCOPAN",
      "concentration": "40",
      "unit": "mg",
      "occurrences": 138
    },
    "MEDVE116": {
      "name": "VACUT EDTA 10ml",
      "concentration": "16",
      "unit": "mg",
      "occurrences": 42
    },
    "MEDDZ0_25": {
      "name": "DIGOXIN ZENTIVA",
      "concentration": "0,25",
      "unit": "mg",
      "occurrences": 4
    },
    "MEDGA1": {
      "name": "GASTROFAIT",
      "concentration": "1",
      "unit": "g",
      "occurrences": 8
    },
    "MEDFZ100": {
      "name": "FENOBARBITAL ZENTIVA",
      "concentration": "100",
      "unit": "mg",
      "occurrences": 1
    },
    "MEDSO5": {
      "name": "SOBYC",
      "concentration": "5",
      "unit": "mg",
      "occurrences": 15
    },
    "MEDOR40": {
      "name": "OLICARD RETARD",
      "concentration": "40",
      "unit": "mg",
      "occurrences": 5
    },
    "MEDAT40": {
      "name": "ATORIS",
      "concentration": "40",
      "unit": "mg",
      "occurrences": 9
    },
    "MEDAU10": {
      "name": "AURONAL",
      "concentration": "10",
      "unit": "mg",
      "occurrences": 13
    },
    "MEDPAT5": {
      "name": "PERINDOPRIL ARGININA TERAPIA",
      "concentration": "5",
      "unit": "mg",
      "occurrences": 2
    },
    "MEDTA500": {
      "name": "TAVANIC",
      "concentration": "500",
      "unit": "mg",
      "occurrences": 1
    },
    "MEDAN40": {
      "name": "ANTISPASMIN",
      "concentration": "40",
      "unit": "mg",
      "occurrences": 2
    },
    "MEDDO250": {
      "name": "DOPEGYT",
      "concentration": "250",
      "unit": "mg",
      "occurrences": 1
    },
    "MEDTA1": {
      "name": "TARUZA",
      "concentration": "1",
      "unit": "mg",
      "occurrences": 1
    },
    "MEDKI500": {
      "name": "KLACID I.V",
      "concentration": "500",
      "unit": "mg",
      "occurrences": 1
    },
    "MEDFR3": {
      "name": "FOSFOMICINA ROMPHARM",
      "concentration": "3",
      "unit": "g",
      "occurrences": 2
    },
    "MEDNT5": {
      "name": "NEBIVOLOL TEVA",
      "concentration": "5",
      "unit": "mg",
      "occurrences": 2
    },
    "MEDDY40": {
      "name": "DYNASTAT",
      "concentration": "40",
      "unit": "mg",
      "occurrences": 2
    },
    "MEDAM10": {
      "name": "Aerius 5 mg 1-",
      "concentration": "0",
      "unit": "mg",
      "occurrences": 1
    },
    "MEDXM00": {
      "name": "Xyzal 5 mg 0-",
      "concentration": "0",
      "unit": "mg",
      "occurrences": 1
    },
    "MEDVZ200": {
      "name": "VORICONAZOL ZENTIVA",
      "concentration": "200",
      "unit": "mg",
      "occurrences": 1
    },
    "MEDSI1": {
      "name": "UNGUENT SIMPLU",
      "concentration": "1",
      "unit": "mg",
      "occurrences": 1
    },
    "MEDLP": {
      "name": "LIPID PERI",
      "concentration": null,
      "unit": "mg",
      "occurrences": 1
    },
    "MEDME10": {
      "name": "METOCLOPRAMID",
      "concentration": "10",
      "unit": "mg",
      "occurrences": 1
    },
    "MEDJA10": {
      "name": "JARDIANCE",
      "concentration": "10",
      "unit": "mg",
      "occurrences": 2
    },
    "MEDCA200": {
      "name": "CARBAMAZEPINA ARENA",
      "concentration": "200",
      "unit": "mg",
      "occurrences": 1
    },
    "MEDCE1": {
      "name": "CEFTAMIL",
      "concentration": "1",
      "unit": "g",
      "occurrences": 1
    },
    "MEDDSP8": {
      "name": "DEXAMETHASONE SODIUM PHOSPHATE",
      "concentration": "8",
      "unit": "mg",
      "occurrences": 1
    },
    "MEDRO10": {
      "name": "ROSUCARD",
      "concentration": "10",
      "unit": "mg",
      "occurrences": 1
    },
    "MEDNS30": {
      "name": "NICERGOLINA SLAVIA",
      "concentration": "30",
      "unit": "mg",
      "occurrences": 2
    },
    "MEDTRAMADO50": {
      "name": "TRAMADOL",
      "concentration": "50",
      "unit": "mg",
      "occurrences": 1
    },
    "MEDCA500": {
      "name": "CEFALEXINA ATB",
      "concentration": "500",
      "unit": "mg",
      "occurrences": 1
    },
    "MEDHS30": {
      "name": "HYALO 4 START",
      "concentration": "30",
      "unit": "mg",
      "occurrences": 2
    },
    "MEDPR": {
      "name": "SOLUTIE PERFUZABILA RINGER",
      "concentration": null,
      "unit": "mg",
      "occurrences": 12
    },
    "MEDDE500": {
      "name": "DEFEBRYL",
      "concentration": "500",
      "unit": "mg",
      "occurrences": 3
    },
    "MEDNO400": {
      "name": "NORMIX",
      "concentration": "400",
      "unit": "mg",
      "occurrences": 2
    },
    "MEDPT40": {
      "name": "PANTOPRAZOL TERAPIA",
      "concentration": "40",
      "unit": "mg",
      "occurrences": 7
    },
    "MEDGAL2000": {
      "name": "Supozitoare cu glicerina adulti LaxaClean",
      "concentration": "2000",
      "unit": "mg",
      "occurrences": 4
    },
    "MEDAR500": {
      "name": "AZITROMICINA ROMPHARM",
      "concentration": "500",
      "unit": "mg",
      "occurrences": 1
    },
    "MEDTIGE50": {
      "name": "TIGECICLINA ROMPHARM",
      "concentration": "50",
      "unit": "mg",
      "occurrences": 2
    },
    "MEDBA": {
      "name": "BANEOCIN",
      "concentration": null,
      "unit": "mg",
      "occurrences": 3
    },
    "MEDAN400": {
      "name": "ANGIOPENT",
      "concentration": "400",
      "unit": "mg",
      "occurrences": 4
    },
    "MEDSB25": {
      "name": "SPIRONOLACTONA BIOEEL",
      "concentration": "25",
      "unit": "mg",
      "occurrences": 4
    },
    "MEDCEFUR500": {
      "name": "CEFUROXIMA AUROBINDO",
      "concentration": "500",
      "unit": "mg",
      "occurrences": 2
    },
    "MEDNR5": {
      "name": "NITRAZEPAM - RICHTER",
      "concentration": "5",
      "unit": "mg",
      "occurrences": 1
    },
    "MEDFL500": {
      "name": "FLERADAY",
      "concentration": "500",
      "unit": "mg",
      "occurrences": 1
    },
    "MEDCI": {
      "name": "CITRAFLEET",
      "concentration": null,
      "unit": "mg",
      "occurrences": 1
    },
    "MEDVK500": {
      "name": "VANCOMICINA KABI",
      "concentration": "500",
      "unit": "mg",
      "occurrences": 1
    },
    "MEDTE50": {
      "name": "TRAMADOL EEL",
      "concentration": "50",
      "unit": "mg",
      "occurrences": 1
    },
    "MEDAS39": {
      "name": "ASPACARDIN",
      "concentration": "39",
      "unit": "mg",
      "form": "COMPR.",
      "occurrences": 1,
      "added_from": "recovered_fix"
    },
    "MEDLO200": {
      "name": "Lopinavir and Ritonavir Tablets USP",
      "concentration": "200",
      "unit": "mg",
      "form": "COMPR.",
      "occurrences": 1,
      "added_from": "recovered_fix"
    },
    "MEDCO680": {
      "name": "CONTROLGAST-DUO",
      "concentration": "680",
      "unit": "mg",
      "form": "COMPR. MAST.",
      "occurrences": 1,
      "added_from": "recovered_fix"
    },
    "MEDDI0": {
      "name": "DICARBOCALM",
      "concentration": "",
      "unit": "",
      "form": "COMPR. MAST.",
      "occurrences": 1,
      "added_from": "recovered_fix"
    },
    "MEDAS0": {
      "name": "ASPATOFORT",
      "concentration": "",
      "unit": "",
      "form": "SOL. INJ.",
      "occurrences": 1,
      "added_from": "recovered_fix"
    },
    "MEDVEN100": {
      "name": "VENTOLIN 100 INHALER CFC-FREE",
      "concentration": "100",
      "unit": "µg/doza",
      "form": "SUSP. INHAL. PRESURIZATA",
      "occurrences": 1,
      "added_from": "recovered_fix"
    },
    "MEDMON": {
      "name": "MONTELUKAST ACTAVIS",
      "concentration": null,
      "unit": "mg",
      "occurrences": 1,
      "added_from": "val2_val3_gap_update"
    },
    "MEDNUR200": {
      "name": "NUROFEN 200MG EMPLASTRU",
      "concentration": "200",
      "unit": "mg",
      "occurrences": 1,
      "added_from": "val2_val3_gap_update"
    }
  },
  "duplicates": [
    {
      "name": "TEOTARD",
      "codes": [
        "MEDTE200",
        "MEDTE350"
      ]
    },
    {
      "name": "FLUCONAZOLE TEVA",
      "codes": [
        "MEDFT150",
        "MEDFT200"
      ]
    },
    {
      "name": "SISTAR",
      "codes": [
        "MEDSI10",
        "MEDSI5"
      ]
    },
    {
      "name": "PRESTARIUM",
      "codes": [
        "MEDPR10",
        "MEDPR5"
      ]
    },
    {
      "name": "NORMIX",
      "codes": [
        "MEDNO200",
        "MEDNO400"
      ]
    },
    {
      "name": "EXJADE",
      "codes": [
        "MEDEX250",
        "MEDEX360"
      ]
    },
    {
      "name": "PLENDIL",
      "codes": [
        "MEDPL10",
        "MEDPL5"
      ]
    },
    {
      "name": "TORVACARD",
      "codes": [
        "MEDTO20",
        "MEDTO40"
      ]
    },
    {
      "name": "AURONAL",
      "codes": [
        "MEDAU10",
        "MEDAU5"
      ]
    }
  ],
  "code_conflicts": [],
  "drug_classes": {
    "antibiotic": {
      "description": "Antibacterial medications",
      "codes": [
        "MEDAA500",
        "MEDAM1",
        "MEDAR500",
        "MEDAZ500",
        "MEDAZIBI500",
        "MEDCA500",
        "MEDCEFUR500",
        "MEDCI500",
        "MEDCIFR500",
        "MEDCK1",
        "MEDDA100",
        "MEDEA200",
        "MEDFR3",
        "MEDIN1",
        "MEDKI500",
        "MEDNA100",
        "MEDNO200",
        "MEDNO400",
        "MEDRO500",
        "MEDTA50",
        "MEDTA500",
        "MEDTIGE50",
        "MEDTM50",
        "MEDTY50",
        "MEDVK500",
        "MEDVM1000",
        "MEDVR1000",
        "MEDZI500"
      ],
      "conditional_codes": {
        "MEDANTI20": "Include only if patient has no other antibiotics (Omeprazol by Antibiotice SA manufacturer)"
      }
    },
    "antiviral": {
      "description": "Antiviral medications",
      "codes": [
        "MEDAC200",
        "MEDACIC200",
        "MEDAT200",
        "MEDFM200",
        "MEDFT2200",
        "MEDFT2M200",
        "MEDLO200",
        "MEDPA150",
        "MEDTA75",
        "MEDVE100"
      ]
    }
  }
}
