# Supplementary material for: Psychiatric and Neurological Involvement in COVID-19 Hospitalized Patients Through the Global Pandemic in Central Romania
Source: J Clin Med. 2026 Apr 16;15(8):3030. doi: 10.3390/jcm15083030 (PMC13116866; doi:10.3390/jcm15083030)
Supplement: Supplementary file 1 [file jcm-15-03030-s001.zip › S2_physical_exam.json]

{
  "description": "Physical examination keywords and their standardized codes (Romanian medical terminology)",
  "version": "1.1",
  "notes": "Keywords extracted from 'Stare la internare' section of hospital documents",
  "categories": {
    "general": {
      "description": "General condition assessment",
      "keywords": {
        "stare generala": {
          "buna": {
            "code": "GEN01",
            "interpretation": 0
          },
          "influentata": {
            "code": "GEN02",
            "interpretation": 1
          },
          "alterata": {
            "code": "GEN03",
            "interpretation": 2
          },
          "grava": {
            "code": "GEN04",
            "interpretation": 2
          }
        }
      }
    },
    "imc": {
      "description": "Body Mass Index",
      "pattern": "IMC\\s*[-–]?\\s*([\\d,\\.]+)",
      "unit": "kg/m²",
      "thresholds": {
        "underweight": {
          "max": 18.5,
          "code": "IMC01"
        },
        "normal": {
          "min": 18.5,
          "max": 24.9,
          "code": "IMC02"
        },
        "overweight": {
          "min": 25,
          "max": 29.9,
          "code": "IMC03"
        },
        "obese": {
          "min": 30,
          "code": "IMC04"
        }
      }
    },
    "facies": {
      "description": "Facial appearance",
      "keywords": {
        "normal": {
          "code": "FAC01",
          "interpretation": 0
        },
        "necaracteristic": {
          "code": "FAC01",
          "interpretation": 0
        },
        "palid": {
          "code": "FAC02",
          "interpretation": 1
        },
        "suferind": {
          "code": "FAC03",
          "interpretation": 1
        },
        "icteric": {
          "code": "FAC04",
          "interpretation": 2
        },
        "cianotic": {
          "code": "FAC05",
          "interpretation": 2
        },
        "incercanat": {
          "code": "FAC06",
          "interpretation": 1,
          "aliases": [
            "încercănat",
            "incercănat",
            "încercanat"
          ]
        }
      }
    },
    "tegumente": {
      "description": "Skin condition",
      "keywords": {
        "normale": {
          "code": "TEG01",
          "interpretation": 0
        },
        "palide": {
          "code": "TEG02",
          "interpretation": 1
        },
        "uscate": {
          "code": "TEG03",
          "interpretation": 1
        },
        "reci": {
          "code": "TEG04",
          "interpretation": 1
        },
        "icterice": {
          "code": "TEG05",
          "interpretation": 2
        },
        "cianotice": {
          "code": "TEG06",
          "interpretation": 2
        },
        "pliu cutanat persistent": {
          "code": "TEG07",
          "interpretation": 2
        },
        "transpirate": {
          "code": "TEG08",
          "interpretation": 1,
          "aliases": [
            "transpirate",
            "tegumente transpirate",
            "tegumente umede"
          ]
        }
      }
    },
    "mucoase": {
      "description": "Mucous membranes",
      "keywords": {
        "normale": {
          "code": "MUC01",
          "interpretation": 0
        },
        "uscate": {
          "code": "MUC02",
          "interpretation": 1
        },
        "palide": {
          "code": "MUC03",
          "interpretation": 1
        },
        "icterice": {
          "code": "MUC04",
          "interpretation": 2
        }
      }
    },
    "limba": {
      "description": "Tongue condition",
      "keywords": {
        "normala": {
          "code": "LIM01",
          "interpretation": 0
        },
        "saburala": {
          "code": "LIM01",
          "interpretation": 1,
          "aliases": [
            "saburală",
            "limba saburala",
            "limba saburală"
          ]
        },
        "uscata": {
          "code": "LIM03",
          "interpretation": 1
        }
      }
    },
    "tesut_conjunctiv_adipos": {
      "description": "Connective/adipose tissue",
      "keywords": {
        "normal reprezentat": {
          "code": "TCA01",
          "interpretation": 0
        },
        "diminuat": {
          "code": "TCA02",
          "interpretation": 1
        },
        "excesiv": {
          "code": "TCA03",
          "interpretation": 1
        }
      }
    },
    "sistem_ganglionar": {
      "description": "Superficial lymph node system",
      "keywords": {
        "nepalpabil": {
          "code": "SGL01",
          "interpretation": 0
        },
        "palpabil": {
          "code": "SGL02",
          "interpretation": 1
        },
        "adenopatii": {
          "code": "SGL03",
          "interpretation": 2
        }
      }
    },
    "sistem_muscular": {
      "description": "Muscular system",
      "keywords": {
        "normoton": {
          "code": "SMU01",
          "interpretation": 0
        },
        "hipoton": {
          "code": "SMU02",
          "interpretation": 1
        },
        "hiperton": {
          "code": "SMU03",
          "interpretation": 1
        }
      }
    },
    "kinetic": {
      "description": "Movement/kinetic system",
      "keywords": {
        "normokinetic": {
          "code": "KIN01",
          "interpretation": 0
        },
        "hipokinetic": {
          "code": "KIN02",
          "interpretation": 1
        },
        "akinetic": {
          "code": "KIN03",
          "interpretation": 2
        }
      }
    },
    "sistem_osteoarticular": {
      "description": "Musculoskeletal system",
      "keywords": {
        "integru": {
          "code": "SOA01",
          "interpretation": 0
        },
        "mobil": {
          "code": "SOA02",
          "interpretation": 0
        },
        "dureros": {
          "code": "SOA03",
          "interpretation": 1
        },
        "limitat": {
          "code": "SOA04",
          "interpretation": 1
        }
      }
    },
    "torace": {
      "description": "Thorax",
      "keywords": {
        "normal conformat": {
          "code": "TOR01",
          "interpretation": 0
        },
        "simetric": {
          "code": "TOR02",
          "interpretation": 0
        },
        "asimetric": {
          "code": "TOR03",
          "interpretation": 1
        },
        "astenic": {
          "code": "TOR01",
          "interpretation": 1,
          "aliases": [
            "torace astenic",
            "torac astenic"
          ]
        },
        "cifotic": {
          "code": "TOR02",
          "interpretation": 1,
          "aliases": [
            "torace cifotic",
            "cifoza",
            "cifoză"
          ]
        }
      }
    },
    "vibratii_vocale": {
      "description": "Vocal fremitus",
      "keywords": {
        "normale": {
          "code": "VV01",
          "interpretation": 0
        },
        "diminuate": {
          "code": "VV02",
          "interpretation": 1
        },
        "abolite": {
          "code": "VV03",
          "interpretation": 2
        }
      }
    },
    "sonoritate_pulmonara": {
      "description": "Pulmonary resonance",
      "keywords": {
        "normala": {
          "code": "SP01",
          "interpretation": 0
        },
        "diminuata": {
          "code": "SP02",
          "interpretation": 1
        },
        "matitate": {
          "code": "SP03",
          "interpretation": 2
        }
      }
    },
    "spo2": {
      "description": "Oxygen saturation",
      "pattern": "SpO2\\s*[=:]?\\s*(\\d+)\\s*%?",
      "unit": "%",
      "thresholds": {
        "normal": {
          "min": 95,
          "code": "SPO01",
          "interpretation": 0
        },
        "mild_hypoxia": {
          "min": 90,
          "max": 94,
          "code": "SPO02",
          "interpretation": 1
        },
        "moderate_hypoxia": {
          "min": 85,
          "max": 89,
          "code": "SPO03",
          "interpretation": 2
        },
        "severe_hypoxia": {
          "max": 84,
          "code": "SPO04",
          "interpretation": 2
        }
      }
    },
    "murmur_vezicular": {
      "description": "Vesicular murmur (MV)",
      "keywords": {
        "prezent": {
          "code": "MV01",
          "interpretation": 0
        },
        "diminuat": {
          "code": "MV02",
          "interpretation": 1
        },
        "abolit": {
          "code": "MV03",
          "interpretation": 2
        },
        "inasprit": {
          "code": "MV04",
          "interpretation": 1
        },
        "vibratii vocale normal transmise": {
          "code": "MV13",
          "interpretation": 0,
          "aliases": [
            "vibratii vocale normale",
            "vibrații vocale normal transmise"
          ]
        }
      }
    },
    "raluri": {
      "description": "Pulmonary rales",
      "keywords": {
        "absente": {
          "code": "RAL01",
          "interpretation": 0
        },
        "fara raluri": {
          "code": "RAL01",
          "interpretation": 0
        },
        "prezente": {
          "code": "RAL02",
          "interpretation": 1
        },
        "crepitante": {
          "code": "RAL03",
          "interpretation": 1
        },
        "sibilante": {
          "code": "RAL04",
          "interpretation": 1
        },
        "ronflante": {
          "code": "RAL05",
          "interpretation": 1
        },
        "subcrepitante": {
          "code": "RAL06",
          "interpretation": 1
        }
      }
    },
    "zgomote_cardiace": {
      "description": "Heart sounds",
      "keywords": {
        "ritmice": {
          "code": "ZC01",
          "interpretation": 0
        },
        "aritmice": {
          "code": "ZC02",
          "interpretation": 1
        },
        "tahicardice": {
          "code": "ZC03",
          "interpretation": 1
        },
        "bradicardice": {
          "code": "ZC04",
          "interpretation": 1
        },
        "suflu": {
          "code": "ZC05",
          "interpretation": 1
        }
      }
    },
    "av": {
      "description": "Heart rate (AV - Alura ventriculara)",
      "pattern": "AV\\s*[-–:]?\\s*(\\d+)\\s*b?p?m?",
      "unit": "bpm",
      "thresholds": {
        "bradycardia": {
          "max": 59,
          "code": "AV01",
          "interpretation": 1
        },
        "normal": {
          "min": 60,
          "max": 100,
          "code": "AV02",
          "interpretation": 0
        },
        "tachycardia": {
          "min": 101,
          "code": "AV03",
          "interpretation": 1
        }
      }
    },
    "ta": {
      "description": "Blood pressure (TA - Tensiune arteriala)",
      "pattern": "TA\\s*[-–:]?\\s*(\\d+)\\s*/\\s*(\\d+)",
      "unit": "mmHg",
      "thresholds": {
        "hypotension": {
          "systolic_max": 89,
          "code": "TA01",
          "interpretation": 1
        },
        "normal": {
          "systolic_min": 90,
          "systolic_max": 139,
          "diastolic_max": 89,
          "code": "TA02",
          "interpretation": 0
        },
        "hypertension_stage1": {
          "systolic_min": 140,
          "systolic_max": 159,
          "code": "TA03",
          "interpretation": 1
        },
        "hypertension_stage2": {
          "systolic_min": 160,
          "code": "TA04",
          "interpretation": 2
        }
      }
    },
    "abdomen": {
      "description": "Abdominal examination",
      "keywords": {
        "suplu": {
          "code": "ABD01",
          "interpretation": 0
        },
        "depresibil": {
          "code": "ABD02",
          "interpretation": 0
        },
        "dureros": {
          "code": "ABD03",
          "interpretation": 1
        },
        "aparare musculara": {
          "code": "ABD04",
          "interpretation": 2
        },
        "meteorism": {
          "code": "ABD05",
          "interpretation": 1
        },
        "tranzit intestinal": {
          "prezent": {
            "code": "ABD_TI01",
            "interpretation": 0
          },
          "absent": {
            "code": "ABD_TI02",
            "interpretation": 2
          },
          "alterat": {
            "code": "ABD_TI03",
            "interpretation": 1
          },
          "aliases": [
            "tranzit intestinal pentru gaze si materii",
            "tranzit pentru gaze"
          ]
        },
        "destins de volum": {
          "code": "ABD06",
          "interpretation": 1,
          "aliases": [
            "destins",
            "abdomen destins",
            "abdomen destins de volum"
          ]
        },
        "sensibil la palpare in epigastru": {
          "code": "ABD07",
          "interpretation": 1,
          "aliases": [
            "sensibil în epigastru",
            "dureros la palpare in epigastru",
            "sensibilitate epigastrica"
          ]
        }
      }
    },
    "ficat": {
      "description": "Liver palpation",
      "keywords": {
        "nepalpabil": {
          "code": "FIC01",
          "interpretation": 0
        },
        "la rebordul costal": {
          "code": "FIC02",
          "interpretation": 0
        },
        "palpabil": {
          "code": "FIC03",
          "interpretation": 1
        },
        "hepatomegalie": {
          "code": "FIC04",
          "interpretation": 2
        }
      }
    },
    "splina": {
      "description": "Spleen palpation",
      "keywords": {
        "nepalpabila": {
          "code": "SPL01",
          "interpretation": 0,
          "aliases": [
            "splina nepalpabila",
            "spolina nu se palpeaza",
            "splina nu se palpeaza",
            "splină nepalpabilă"
          ]
        },
        "palpabila": {
          "code": "SPL02",
          "interpretation": 1
        },
        "splenomegalie": {
          "code": "SPL03",
          "interpretation": 2
        }
      }
    },
    "mictiuni": {
      "description": "Urination",
      "keywords": {
        "spontane": {
          "code": "MIC01",
          "interpretation": 0
        },
        "disurie": {
          "code": "MIC02",
          "interpretation": 1
        },
        "oligurie": {
          "code": "MIC03",
          "interpretation": 1
        },
        "anurie": {
          "code": "MIC04",
          "interpretation": 2
        }
      }
    },
    "ots": {
      "description": "OTS - Osteotendinous reflexes",
      "keywords": {
        "prezente": {
          "code": "OTS01",
          "interpretation": 0
        },
        "diminuate": {
          "code": "OTS02",
          "interpretation": 1
        },
        "abolite": {
          "code": "OTS03",
          "interpretation": 2
        },
        "vii": {
          "code": "OTS04",
          "interpretation": 1
        }
      }
    },
    "rot": {
      "description": "ROT - Deep tendon reflexes",
      "keywords": {
        "prezente": {
          "code": "ROT01",
          "interpretation": 0
        },
        "diminuate": {
          "code": "ROT02",
          "interpretation": 1
        },
        "abolite": {
          "code": "ROT03",
          "interpretation": 2
        }
      }
    },
    "semne_meningee": {
      "description": "Meningeal signs",
      "keywords": {
        "absente": {
          "code": "MEN01",
          "interpretation": 0
        },
        "fara": {
          "code": "MEN01",
          "interpretation": 0
        },
        "prezente": {
          "code": "MEN02",
          "interpretation": 2
        },
        "kernig pozitiv": {
          "code": "MEN03",
          "interpretation": 2
        },
        "brudzinski pozitiv": {
          "code": "MEN04",
          "interpretation": 2
        }
      }
    },
    "extracted_findings": {
      "description": "Findings extracted from EPICRIZA parsing",
      "keywords": {
        "zgomote_cardiace": {
          "code": "PEX017",
          "display_name": "Zgomote cardiace",
          "interpretation": 1,
          "extracted_count": 339,
          "added_date": "2026-01-18"
        },
        "raluri": {
          "code": "PEX002",
          "display_name": "Raluri",
          "interpretation": 1,
          "extracted_count": 130,
          "added_date": "2026-01-18"
        },
        "ficat_palpabil": {
          "code": "PEX018",
          "display_name": "Ficat palpabil",
          "interpretation": 1,
          "extracted_count": 233,
          "added_date": "2026-01-18"
        },
        "tegumente_palide": {
          "code": "PEX016",
          "display_name": "Tegumente palide",
          "interpretation": 1,
          "extracted_count": 138,
          "added_date": "2026-01-18"
        },
        "tegumente_calde": {
          "code": "PEX020",
          "display_name": "Tegumente calde",
          "interpretation": 1,
          "extracted_count": 32,
          "added_date": "2026-01-18"
        },
        "edeme": {
          "code": "PEX006",
          "display_name": "Edeme",
          "interpretation": 1,
          "extracted_count": 21,
          "added_date": "2026-01-18"
        },
        "mv_diminuat": {
          "code": "PEX021",
          "display_name": "MV diminuat",
          "interpretation": 1,
          "extracted_count": 23,
          "added_date": "2026-01-18"
        },
        "eritem": {
          "code": "PEX008",
          "display_name": "Eritem",
          "interpretation": 1,
          "extracted_count": 6,
          "added_date": "2026-01-18"
        },
        "eruptie": {
          "code": "PEX024",
          "display_name": "Erupție",
          "interpretation": 1,
          "extracted_count": 1,
          "added_date": "2026-01-18",
          "aliases": [
            "exantem"
          ]
        },
        "faringe_hiperemic": {
          "code": "PEX022",
          "display_name": "Faringe hiperemic",
          "interpretation": 1,
          "extracted_count": 7,
          "added_date": "2026-01-18"
        },
        "edem": {
          "code": "PEX011",
          "display_name": "Edem",
          "interpretation": 1,
          "extracted_count": 11,
          "added_date": "2026-01-18"
        },
        "suflu_cardiac": {
          "code": "PEX019",
          "display_name": "Suflu cardiac",
          "interpretation": 1,
          "extracted_count": 7,
          "added_date": "2026-01-18"
        },
        "wheezing": {
          "code": "PEX013",
          "display_name": "Wheezing",
          "interpretation": 1,
          "extracted_count": 5,
          "added_date": "2026-01-18"
        },
        "tegumente_deshidratate": {
          "code": "PEX023",
          "display_name": "Tegumente deshidratate",
          "interpretation": 1,
          "extracted_count": 1,
          "added_date": "2026-01-18"
        },
        "abdomen_dureros": {
          "code": "PEX015",
          "display_name": "Abdomen dureros",
          "interpretation": 1,
          "extracted_count": 1,
          "added_date": "2026-01-18"
        }
      }
    },
    "muscular": {
      "description": "Muscular system examination",
      "keywords": {
        "hipotrof": {
          "code": "MUS01",
          "interpretation": 1,
          "aliases": [
            "hipotrofic",
            "hipotrofie",
            "hipotrofica",
            "hipotrofică"
          ]
        },
        "hipochinetic": {
          "code": "MUS02",
          "interpretation": 1,
          "aliases": [
            "hipochinezie",
            "hipokinetic",
            "hipokinezie"
          ]
        }
      }
    },
    "systemic": {
      "description": "Systemic examination findings",
      "keywords": {
        "sistem muscular": {
          "code": "SYS01",
          "interpretation": 0,
          "aliases": [
            "sistem muscular normal",
            "musculatura"
          ]
        },
        "sistem osteoarticular": {
          "code": "SYS02",
          "interpretation": 0,
          "aliases": [
            "sistem osteoarticular aparent",
            "sistem osteo-articular",
            "osteoarticular normal"
          ]
        },
        "sistem ganglionar superficial": {
          "code": "SYS03",
          "interpretation": 0,
          "aliases": [
            "sistem ganglionar",
            "ganglioni superficiali"
          ]
        },
        "tesut conjunctiv adipos": {
          "code": "SYS04",
          "interpretation": 0,
          "aliases": [
            "tesut conjunctiv-adipos",
            "țesut conjunctiv adipos",
            "țesut conjunctiv-adipos"
          ]
        },
        "morfofunctional": {
          "code": "SYS05",
          "interpretation": 0,
          "aliases": [
            "morfo-functional",
            "morfofuncțional"
          ]
        },
        "normotrof": {
          "code": "SYS06",
          "interpretation": 0,
          "aliases": [
            "normotrofic",
            "normotrofica",
            "normotrofică"
          ]
        },
        "normoponderala": {
          "code": "SYS07",
          "interpretation": 0,
          "aliases": [
            "normoponderală",
            "normoponder",
            "normoponderal"
          ]
        }
      }
    },
    "renal": {
      "description": "Renal examination",
      "keywords": {
        "CRS libere": {
          "code": "REN01",
          "interpretation": 0,
          "aliases": [
            "crs libere",
            "unghiuri costoverterale libere"
          ]
        },
        "loji renale libere": {
          "code": "REN02",
          "interpretation": 0,
          "aliases": [
            "loje renale libere",
            "loje renale suple",
            "loje renale libere"
          ]
        },
        "Giordano negativ": {
          "code": "REN03",
          "interpretation": 0,
          "aliases": [
            "giordano (-)",
            "giordano negativ bilateral",
            "Giordano (-) bilateral"
          ]
        }
      }
    },
    "oral": {
      "description": "Oral cavity examination",
      "keywords": {
        "edentata": {
          "code": "ORA01",
          "interpretation": 1,
          "aliases": [
            "edentată",
            "edentat",
            "edentație",
            "edentatie"
          ]
        }
      }
    },
    "neurologic": {
      "description": "Neurological examination",
      "keywords": {
        "ROT": {
          "code": "NEU01",
          "interpretation": 0,
          "aliases": [
            "reflexe osteotendinoase",
            "reflexe OT",
            "ROT prezente",
            "ROT vii"
          ]
        },
        "OTS": {
          "code": "NEU02",
          "interpretation": 0,
          "aliases": [
            "OTS prezente",
            "OTS normale"
          ]
        },
        "semne de iritatie meningeana absente": {
          "code": "NEU03",
          "interpretation": 0,
          "aliases": [
            "fara semne de iritatie meningeana",
            "fără semne de iritație meningeană",
            "fara semne meningeene"
          ]
        },
        "dezorientat TS": {
          "code": "NEU04",
          "interpretation": 1,
          "aliases": [
            "dezorienta TS",
            "dezorientată TS",
            "dezorientat temporo-spatial",
            "dezorientare temporo-spatiala"
          ]
        },
        "babinski pozitiv": {
          "code": "NEU05",
          "interpretation": 1,
          "aliases": [
            "babinski (+)",
            "babinski +",
            "Babinski pozitiv"
          ]
        },
        "tetrapareza spastica": {
          "code": "NEU06",
          "interpretation": 1,
          "aliases": [
            "tetrapareză spastică",
            "tetrapareza",
            "tetrapareză"
          ]
        },
        "RFM pastrat": {
          "code": "NEU07",
          "interpretation": 0,
          "aliases": [
            "RFM păstrat",
            "reflex fotomotor pastrat",
            "reflex fotomotor prezent"
          ]
        },
        "globi oculari deviati": {
          "code": "NEU08",
          "interpretation": 1,
          "aliases": [
            "globi oculari deviați",
            "deviatie globi oculari",
            "deviație oculară"
          ]
        },
        "redoare de ceafa": {
          "code": "NEU09",
          "interpretation": 1,
          "aliases": [
            "redoare de ceafă",
            "fara redoare de ceafa",
            "fără redoare de ceafă",
            "fără redoare",
            "fara redoare"
          ]
        }
      }
    },
    "cardiac": {
      "description": "Cardiac examination",
      "keywords": {
        "soc apexian": {
          "normal": {
            "code": "CAR01",
            "interpretation": 0
          },
          "absent": {
            "code": "CAR02",
            "interpretation": 2
          },
          "alterat": {
            "code": "CAR03",
            "interpretation": 1
          },
          "aliases": [
            "șoc apexian",
            "soc apexian in spatiu V"
          ]
        }
      }
    }
  },
  "interpretation_legend": {
    "0": "normal",
    "1": "scazut/abnormal mild",
    "2": "crescut/abnormal severe"
  },
  "last_updated": "2026-01-18"
}
