# Supplementary material for: Psychiatric and Neurological Involvement in COVID-19 Hospitalized Patients Through the Global Pandemic in Central Romania
Source: J Clin Med. 2026 Apr 16;15(8):3030. doi: 10.3390/jcm15083030 (PMC13116866; doi:10.3390/jcm15083030)
Supplement: Supplementary file 1 [file jcm-15-03030-s001.zip › S3_symptoms.json]

{
  "description": "Common symptoms extracted from Epicriza (discharge summary) - Romanian medical terminology",
  "version": "1.1",
  "notes": "Keywords for parsing symptoms from narrative text",
  "symptom_categories": {
    "constitutional": {
      "description": "General/constitutional symptoms",
      "symptoms": {
        "febra": {
          "code": "COSYM073",
          "aliases": [
            "Febră"
          ],
          "extracted_count": 90,
          "added_date": "2026-01-18"
        },
        "frisoane": {
          "code": "COSYM002",
          "aliases": [
            "tremuraturi"
          ]
        },
        "astenie": {
          "code": "COSYM003",
          "aliases": [
            "oboseala",
            "fatigabilitate",
            "adinamic",
            "asteno-adinamic"
          ]
        },
        "scadere ponderala": {
          "code": "COSYM004",
          "aliases": [
            "pierdere in greutate",
            "slabire"
          ]
        },
        "inapetenta": {
          "code": "COSYM083",
          "column": "COSYM_inapetenta",
          "aliases": [
            "inapetență",
            "inapetența",
            "lipsa poftei de mancare",
            "lipsa apetitului"
          ]
        },
        "transpiratie": {
          "code": "COSYM006",
          "aliases": [
            "diaforeza",
            "hipersudoratie"
          ]
        },
        "subfebrilitate": {
          "code": "COSYM074",
          "aliases": [
            "Subfebrilitate",
            "subfebrilitati",
            "subfebril"
          ],
          "extracted_count": 5,
          "added_date": "2026-01-18"
        },
        "mialgii": {
          "code": "COSYM075",
          "aliases": [
            "Mialgii"
          ],
          "extracted_count": 31,
          "added_date": "2026-01-18"
        },
        "frison": {
          "code": "COSYM076",
          "aliases": [
            "Frison"
          ],
          "extracted_count": 28,
          "added_date": "2026-01-18"
        },
        "transpiratii": {
          "code": "COSYM077",
          "aliases": [
            "Transpirații"
          ],
          "extracted_count": 16,
          "added_date": "2026-01-18"
        },
        "artralgii": {
          "code": "COSYM078",
          "aliases": [
            "Artralgii"
          ],
          "extracted_count": 9,
          "added_date": "2026-01-18"
        },
        "slabiciune": {
          "code": "COSYM080",
          "aliases": [
            "Slăbiciune"
          ],
          "extracted_count": 1,
          "added_date": "2026-01-18"
        },
        "casexie": {
          "code": "COSYM081",
          "aliases": [
            "cașexie",
            "casexic",
            "cașexic",
            "casexica",
            "cașexică",
            "casectic",
            "cahectic",
            "cahexie"
          ],
          "added_date": "2026-01-22",
          "source": "gap_analysis"
        },
        "suprapondere": {
          "code": "COSYM082",
          "aliases": [
            "supraponderal",
            "supraponderala",
            "supraponderală",
            "supraponderali"
          ],
          "added_date": "2026-01-22",
          "source": "gap_analysis"
        },
        "obezitate morbida": {
          "code": "COSYM084",
          "column": "COSYM_obezitate_morbida",
          "weight": 3,
          "aliases": [
            "obezitate gr III",
            "obezitate gr. III",
            "obezitate grad III",
            "obezitate morbidă",
            "obezitate clasa III"
          ]
        },
        "stare generala influentata": {
          "code": "COSYM085",
          "column": "COSYM_stare_gen_influentata",
          "weight": 2,
          "aliases": [
            "stare generala alterata",
            "stare generala mediocra",
            "stare generala grava",
            "stare generală influențată",
            "stare generală alterată",
            "stare generală mediocră",
            "stare generală gravă",
            "stare generala moderat alterata",
            "stare generala sever alterata"
          ],
          "added_date": "2026-02-20",
          "source": "zero_symptom_investigation"
        },
        "obezitate": {
          "code": "COSYM086",
          "column": "COSYM_obezitate",
          "weight": 1,
          "aliases": [
            "obezitate gr i",
            "obezitate gr. i",
            "obezitate grad i",
            "obezitate gr ii",
            "obezitate gr. ii",
            "obezitate grad ii",
            "obezitate gr 1",
            "obezitate gr 2",
            "obez"
          ],
          "added_date": "2026-02-20",
          "source": "zero_symptom_investigation",
          "notes": "General obesity (gr I-II). Morbid obesity (gr III) has separate code COSYM084."
        }
      }
    },
    "respiratorii": {
      "description": "Respiratory symptoms",
      "symptoms": {
        "tuse": {
          "code": "RESYM010",
          "aliases": [
            "tusea"
          ]
        },
        "dispnee": {
          "code": "RESYM011",
          "aliases": [
            "dificultati respiratorii",
            "sufocare",
            "lipsa aer",
            "disconfort la respiratie",
            "disconfort respirator",
            "dispneic",
            "dispneica"
          ]
        },
        "expectoratie": {
          "code": "RESYM084",
          "aliases": [
            "Expectorație"
          ],
          "extracted_count": 1,
          "added_date": "2026-01-18"
        },
        "odinofagie": {
          "code": "RESYM013",
          "aliases": [
            "durere in gat",
            "faringodinie"
          ]
        },
        "obstructie nazala": {
          "code": "RESYM014",
          "aliases": [
            "nas infundat",
            "rinoree"
          ]
        },
        "wheezing": {
          "code": "RESYM015",
          "aliases": [
            "respiratie suieratoare"
          ]
        },
        "obstructie_nazala": {
          "code": "RESYM081",
          "aliases": [
            "Obstrucție nazală"
          ],
          "extracted_count": 4,
          "added_date": "2026-01-18"
        },
        "congestie_nazala": {
          "code": "RESYM082",
          "aliases": [
            "Congestie nazală"
          ],
          "extracted_count": 3,
          "added_date": "2026-01-18"
        },
        "rinita": {
          "code": "RESYM083",
          "aliases": [
            "Rinită"
          ],
          "extracted_count": 2,
          "added_date": "2026-01-18"
        }
      }
    },
    "cardiovasculare": {
      "description": "Cardiovascular symptoms",
      "symptoms": {
        "palptatii": {
          "code": "CASYM020",
          "aliases": [
            "palpitatii",
            "bataile inimii"
          ]
        },
        "durere toracica": {
          "code": "CASYM021",
          "aliases": [
            "durere piept",
            "precordialgie",
            "dureri precordiale",
            "durere precordiala"
          ]
        },
        "edeme": {
          "code": "CASYM022",
          "aliases": [
            "edem",
            "umflaturi"
          ]
        },
        "sincopa": {
          "code": "CASYM023",
          "aliases": [
            "lesin",
            "pierdere cunostinta"
          ]
        },
        "aritmie": {
          "code": "CASYM102",
          "aliases": [
            "Aritmie"
          ],
          "extracted_count": 8,
          "added_date": "2026-01-18"
        },
        "bradicardie": {
          "code": "CASYM103",
          "aliases": [
            "Bradicardie"
          ],
          "extracted_count": 6,
          "added_date": "2026-01-18"
        },
        "dureri_toracice": {
          "code": "CASYM104",
          "aliases": [
            "Dureri toracice"
          ],
          "extracted_count": 2,
          "added_date": "2026-01-18"
        },
        "tahicardie": {
          "code": "CASYM105",
          "aliases": [
            "Tahicardie",
            "tahicardice",
            "tahicardic"
          ],
          "extracted_count": 1,
          "added_date": "2026-01-18"
        },
        "claudicatie intermitenta": {
          "code": "CASYM106",
          "aliases": [
            "claudicatie",
            "claudicatia"
          ],
          "extracted_count": 0,
          "added_date": "2026-02-20"
        }
      }
    },
    "neurologice": {
      "description": "Neurological symptoms",
      "symptoms": {
        "cefalee": {
          "code": "NESYM030",
          "aliases": [
            "durere de cap",
            "sdr. cefalalgic"
          ]
        },
        "vertij": {
          "code": "NESYM031",
          "aliases": [
            "ameteala",
            "sdr. vertiginos"
          ]
        },
        "confuzie": {
          "code": "NESYM032",
          "aliases": [
            "dezorientare",
            "sindrom confuzional"
          ]
        },
        "convulsii": {
          "code": "NESYM033",
          "aliases": [
            "crize convulsive"
          ]
        },
        "pareza": {
          "code": "NESYM034",
          "aliases": [
            "slabiciune musculara",
            "paralizie",
            "hemipareza",
            "tetrapareza"
          ]
        },
        "afazie": {
          "code": "NESYM035",
          "aliases": [
            "tulburari de vorbire",
            "bradilalie"
          ]
        },
        "bradipsihie": {
          "code": "NESYM036",
          "aliases": [
            "incetinire gandire"
          ]
        },
        "halucinatii": {
          "code": "NESYM037",
          "aliases": [
            "halucinatii vizuale",
            "halucinatii auditive"
          ]
        },
        "ameteli": {
          "code": "NESYM085",
          "aliases": [
            "Amețeli"
          ],
          "extracted_count": 15,
          "added_date": "2026-01-18"
        },
        "somnolenta": {
          "code": "NESYM086",
          "aliases": [
            "Somnolență"
          ],
          "extracted_count": 5,
          "added_date": "2026-01-18"
        },
        "ageuzie": {
          "code": "NESYM087",
          "aliases": [
            "Ageuzie"
          ],
          "extracted_count": 2,
          "added_date": "2026-01-18"
        },
        "sincopa": {
          "code": "NESYM088",
          "aliases": [
            "Sincopă"
          ],
          "extracted_count": 2,
          "added_date": "2026-01-18"
        },
        "parestezii": {
          "code": "NESYM089",
          "aliases": [
            "Parestezii"
          ],
          "extracted_count": 2,
          "added_date": "2026-01-18"
        },
        "hemipareza": {
          "code": "NESYM090",
          "aliases": [
            "Hemipareză"
          ],
          "extracted_count": 13,
          "added_date": "2026-01-18"
        },
        "deficit_motor": {
          "code": "NESYM091",
          "aliases": [
            "Deficit motor"
          ],
          "extracted_count": 1,
          "added_date": "2026-01-18"
        },
        "tremor": {
          "code": "NESYM092",
          "aliases": [
            "Tremor"
          ],
          "extracted_count": 2,
          "added_date": "2026-01-18"
        },
        "anosmie": {
          "code": "NESYM093",
          "aliases": [
            "Anosmie"
          ],
          "extracted_count": 1,
          "added_date": "2026-01-18"
        },
        "ameteala": {
          "code": "NESYM106",
          "aliases": [
            "Amețeală"
          ],
          "extracted_count": 1,
          "added_date": "2026-01-18"
        },
        "amnezie": {
          "code": "NESYM107",
          "aliases": [
            "Amnezie"
          ],
          "extracted_count": 1,
          "added_date": "2026-01-18"
        },
        "tulburari de echilibru": {
          "code": "NESYM108",
          "aliases": [
            "tulburari de echilibru",
            "instabilitate posturala",
            "dezechilibru"
          ],
          "extracted_count": 0,
          "added_date": "2026-02-20"
        }
      }
    },
    "gastrointestinale": {
      "description": "Gastrointestinal symptoms",
      "symptoms": {
        "greata": {
          "code": "GISYM094",
          "aliases": [
            "Greață"
          ],
          "extracted_count": 6,
          "added_date": "2026-01-18"
        },
        "varsaturi": {
          "code": "GISYM095",
          "aliases": [
            "Vărsături"
          ],
          "extracted_count": 9,
          "added_date": "2026-01-18"
        },
        "diaree": {
          "code": "GISYM042",
          "aliases": [
            "scaune diareice"
          ]
        },
        "constipatie": {
          "code": "GISYM098",
          "aliases": [
            "Constipație"
          ],
          "extracted_count": 5,
          "added_date": "2026-01-18"
        },
        "durere abdominala": {
          "code": "GISYM044",
          "aliases": [
            "dureri abdomen",
            "colici"
          ]
        },
        "disfagie": {
          "code": "GISYM045",
          "aliases": [
            "tulburari de deglutitie",
            "dificultati inghitire"
          ]
        },
        "meteorism": {
          "code": "GISYM046",
          "aliases": [
            "balonare",
            "flatulenta"
          ]
        },
        "hematemeza": {
          "code": "GISYM047",
          "aliases": [
            "varsatura sangvinolenta"
          ]
        },
        "melena": {
          "code": "GISYM097",
          "aliases": [
            "Melenă"
          ],
          "extracted_count": 1,
          "added_date": "2026-01-18"
        },
        "hematochezie": {
          "code": "GISYM049",
          "aliases": [
            "sange in scaun"
          ]
        },
        "dureri_abdominale": {
          "code": "GISYM096",
          "aliases": [
            "Dureri abdominale"
          ],
          "extracted_count": 2,
          "added_date": "2026-01-18"
        },
        "greturi": {
          "code": "GISYM108",
          "aliases": [
            "Greturi"
          ],
          "extracted_count": 6,
          "added_date": "2026-01-18"
        }
      }
    },
    "urinare": {
      "description": "Urinary symptoms",
      "symptoms": {
        "disurie": {
          "code": "URSYM050",
          "aliases": [
            "durere la urinat"
          ]
        },
        "polakiurie": {
          "code": "URSYM051",
          "aliases": [
            "urinari frecvente"
          ]
        },
        "hematurie": {
          "code": "URSYM052",
          "aliases": [
            "sange in urina"
          ]
        },
        "oligurie": {
          "code": "URSYM053",
          "aliases": [
            "urina putina"
          ]
        },
        "anurie": {
          "code": "URSYM054",
          "aliases": [
            "absenta urina"
          ]
        },
        "retentie urinara": {
          "code": "URSYM055",
          "aliases": [
            "nu poate urina"
          ]
        }
      }
    },
    "dermatologice": {
      "description": "Dermatological symptoms",
      "symptoms": {
        "eruptie": {
          "code": "DESYM060",
          "aliases": [
            "rash",
            "exantem"
          ]
        },
        "prurit": {
          "code": "DESYM061",
          "aliases": [
            "mancarime"
          ]
        },
        "ulceratii": {
          "code": "DESYM062",
          "aliases": [
            "rani",
            "leziuni cutanate"
          ]
        },
        "escare": {
          "code": "DESYM063",
          "aliases": [
            "ulcer decubit"
          ]
        }
      }
    },
    "psihiatrice": {
      "description": "Psychiatric symptoms",
      "symptoms": {
        "anxietate": {
          "code": "PSSYM070",
          "aliases": [
            "neliniste",
            "agitatie"
          ]
        },
        "insomnie": {
          "code": "PSSYM071",
          "aliases": [
            "lipsa somn",
            "tulburari de somn"
          ]
        },
        "depresie": {
          "code": "PSSYM072",
          "aliases": [
            "stare depresiva",
            "tristete"
          ]
        },
        "halucinatii": {
          "code": "PSSYM099",
          "aliases": [
            "Halucinații"
          ],
          "extracted_count": 1,
          "added_date": "2026-01-18"
        },
        "depresiv": {
          "code": "PSSYM100",
          "aliases": [
            "Depresiv"
          ],
          "extracted_count": 2,
          "added_date": "2026-01-18"
        },
        "agitatie": {
          "code": "PSSYM101",
          "aliases": [
            "Agitație"
          ],
          "extracted_count": 2,
          "added_date": "2026-01-18"
        },
        "atac_de_panica": {
          "code": "PSSYM109",
          "aliases": [
            "Atac de panică"
          ],
          "extracted_count": 3,
          "added_date": "2026-01-18"
        },
        "insomnii": {
          "code": "PSSYM110",
          "aliases": [
            "Insomnii"
          ],
          "extracted_count": 4,
          "added_date": "2026-01-18"
        }
      }
    },
    "neurologic": {
      "description": "Neurological symptoms",
      "symptoms": {
        "obnubilare": {
          "code": "NESYM051",
          "aliases": [
            "obnubilat",
            "obnubilată",
            "obnubilata",
            "obnubilati",
            "obnubilați"
          ],
          "added_date": "2026-01-22",
          "source": "gap_analysis"
        },
        "dizartrie": {
          "code": "NESYM052",
          "column": "NESYM_dizartrie",
          "aliases": [
            "dizartrică",
            "dizartric",
            "dizartrica"
          ]
        },
        "desaturare": {
          "code": "NESYM053",
          "column": "NESYM_desaturare",
          "aliases": [
            "desatureaza",
            "desaturează",
            "desaturat",
            "desaturată",
            "desaturata"
          ]
        }
      }
    },
    "urinary": {
      "description": "Urinary symptoms",
      "symptoms": {
        "piurie": {
          "code": "URSYM001",
          "column": "URSYM_piurie",
          "aliases": [
            "piuria"
          ]
        },
        "incontinenta urinara": {
          "code": "URSYM002",
          "column": "URSYM_incontinenta_urinara",
          "aliases": [
            "incontinență urinară",
            "incontinenta urinară",
            "incontinența urinara"
          ]
        }
      }
    },
    "hepatic": {
      "description": "Hepatic/liver symptoms",
      "symptoms": {
        "urina colurica": {
          "code": "HESYM001",
          "column": "HESYM_urina_colurica",
          "aliases": [
            "urină colurică",
            "urini colurice",
            "urina hipercroma"
          ]
        }
      }
    }
  },
  "severity_modifiers": {
    "usor": {
      "code": "MOD01",
      "weight": 1,
      "aliases": [
        "ușor",
        "usoara",
        "ușoară",
        "usoară",
        "ușoara",
        "usoare",
        "ușoare",
        "ușori",
        "usori"
      ]
    },
    "moderat": {
      "code": "MOD02",
      "weight": 2,
      "aliases": [
        "moderata",
        "moderată",
        "moderate",
        "moderați",
        "moderati"
      ]
    },
    "alterata": {
      "code": "MOD02B",
      "weight": 2,
      "aliases": [
        "alterat",
        "alterată",
        "alterate",
        "alterați",
        "alterati",
        "alterare",
        "influentata",
        "influentată",
        "influențată",
        "influențata"
      ]
    },
    "sever": {
      "code": "MOD03",
      "weight": 3,
      "aliases": [
        "severa",
        "severă",
        "severe",
        "severi"
      ]
    },
    "marcat": {
      "code": "MOD04",
      "weight": 3,
      "aliases": [
        "marcata",
        "marcată",
        "marcate",
        "marcați",
        "marcati"
      ]
    },
    "accentuat": {
      "code": "MOD05",
      "weight": 2,
      "aliases": [
        "accentuata",
        "accentuată",
        "accentuate",
        "accentuați",
        "accentuati"
      ]
    },
    "intens": {
      "code": "MOD06",
      "weight": 3,
      "aliases": [
        "intensa",
        "intensă",
        "intense",
        "intensi"
      ]
    },
    "grav": {
      "code": "MOD07",
      "weight": 4,
      "aliases": [
        "grava",
        "gravă",
        "grave",
        "gravi"
      ]
    },
    "mediocra": {
      "weight": 2,
      "aliases": [
        "mediocră",
        "mediocru"
      ]
    }
  },
  "negation_patterns": {
    "description": "Patterns that negate symptoms - should be excluded from symptom matching",
    "patterns": [
      "nedureros",
      "nedureroasa",
      "nedureroasă",
      "nedureroase",
      "fara durere",
      "fără durere",
      "fara",
      "fără",
      "absent",
      "absenta",
      "absentă",
      "absente",
      "negativ",
      "negativa",
      "negativă",
      "negative",
      "nu prezinta",
      "nu prezintă",
      "nepalpabil",
      "nepalpabila",
      "nepalpabilă",
      "nepalpabile",
      "nemodificat",
      "nemodificata",
      "nemodificată",
      "nemodificate"
    ]
  },
  "last_updated": "2026-01-18"
}
