# Supplementary material for: Psychiatric and Neurological Involvement in COVID-19 Hospitalized Patients Through the Global Pandemic in Central Romania
Source: J Clin Med. 2026 Apr 16;15(8):3030. doi: 10.3390/jcm15083030 (PMC13116866; doi:10.3390/jcm15083030)
Supplement: Supplementary file 1 [file jcm-15-03030-s001.zip › Table_S10_respiratory_predictors.csv]

Predictor	DV	DV_label	N	N_pos	MWU_U	MWU_p	Rank_biserial	Mean_pred_DV0	Mean_pred_DV1	LR_coef	LR_SE	OR	OR_CI_lo	OR_CI_hi	LR_p	Pseudo_R2	AIC
CL_RE	has_NE3	NE3 (severe neurological)	1471	133	100971.0	0.008970302668562465	-0.13479888060959566	1.5373991031390135	1.2286466165413534	-0.35129366597493417	0.08878745773830811	0.7037770481329114	0.5913678218680577	0.8375534061256092	7.603406568901099e-05	0.1354742369468095	781.922799927412
CL_RE	has_PSY1	PSY1 (mild psychiatric)	1471	129	98113.5	0.010700090455372386	-0.13348698575538065	1.5298211624441131	1.2979069767441862	-0.13771214933899714	0.08758238707016203	0.8713494741722281	0.7339065107747367	1.0345321849491815	0.11586415519969706	0.03480032908133457	853.8583370987558
CL_RE	has2_ANY_NE	Clinical ANY Neurological	1471	401	232221.0	0.013079527525512344	-0.08243876290581964	1.567392523364486	1.3549625935162093	-0.2063646558320884	0.05440855153590998	0.8135363614080005	0.7312459515140262	0.9050872828254883	0.00014891510113336766	0.03469532840237388	1673.717877077594
CL_RE	has2_ANY_PSY	Clinical ANY Psychiatric	1471	237	156631.5	0.07707400985013418	-0.07113841987567437	1.5303970826580229	1.4005907172995777	-0.07481959416237206	0.06506645744293157	0.9279108717675091	0.8168091166670114	1.0541246031358267	0.2501871199887734	0.015864980320637767	1288.3266291249574
CL_RE	has2_ANY_NEUROPSY	Clinical ANY Neuropsychiatric	1471	521	262754.5	0.04591809768647184	-0.06174159005960189	1.562	1.4137236084452973	-0.12528496293034405	0.04934278695453527	0.8822454595088947	0.8009179069556597	0.9718312501997187	0.011114646924459081	0.012070658193397588	1899.2067885012057
CL2_RAD_RE	has_NE3	NE3 (severe neurological)	1471	133	85785.0	0.4922573900596703	0.0358744394618834	5.344579222720479	5.550766917293233	0.02639536989603308	0.022044864074560872	1.0267468130155586	0.983327978730416	1.0720828053715155	0.23117101362532122	0.11817517435775049	797.3688877139763
CL2_RAD_RE	has_PSY1	PSY1 (mild psychiatric)	1471	129	84727.0	0.6894844610370858	0.02116475467600132	5.339324143070044	5.61182945736434	0.01749075909700272	0.021190447754122793	1.017644618152109	0.97624420043537	1.0608007385776133	0.409140155346443	0.0326709927356974	855.7199811522013
CL2_RAD_RE	has2_ANY_NE	Clinical ANY Neurological	1471	401	197963.5	0.02165977703103059	0.07724380637192063	5.230044859813083	5.718581047381546	0.03207068132479245	0.013754450562393153	1.0325904875894767	1.0051250465738006	1.0608064326869653	0.01971866457978899	0.029217491395339468	1683.159015843904
CL2_RAD_RE	has2_ANY_PSY	Clinical ANY Psychiatric	1471	237	136048.0	0.0874977350913568	0.0696236724589514	5.274424635332252	5.825565400843883	0.024721158805632904	0.0162957087874477	1.0250292602882762	0.9928075598771053	1.0582967202397107	0.12925787507330047	0.016591881718154622	1287.3824320436497
CL2_RAD_RE	has2_ANY_NEUROPSY	Clinical ANY Neuropsychiatric	1471	521	221636.0	0.000856974974830573	0.10441054651985049	5.104022105263158	5.83585028790787	0.040956576077017096	0.012725665303434462	1.041806865222152	1.016143187781795	1.0681187036182505	0.0012889749688662696	0.014077227289279959	1895.3696477289664
CL2_EVO_RE	has_NE3	NE3 (severe neurological)	1471	133	81135.0	0.04351645466066487	0.088135136046394	0.3538026905829596	0.48368421052631577	0.34781520776103825	0.15472964133228895	1.4159705651910857	1.045552141287631	1.9176209031702376	0.024583207334953488	0.12203470899112778	793.9227639453893
CL2_EVO_RE	has_PSY1	PSY1 (mild psychiatric)	1471	129	87549.5	0.7960972383656433	-0.011443061957739697	0.3662883755588673	0.3578217054263566	0.02657181434716423	0.17184682177633323	1.0269279927770434	0.7332651159506667	1.4381989261576142	0.8771169620381889	0.03192567535049218	856.3715999915358
CL2_EVO_RE	has2_ANY_NE	Clinical ANY Neurological	1471	401	201262.0	0.02777221404227904	0.06186869275409612	0.3439336448598131	0.42321446384039896	0.20897408384017765	0.10475387313383899	1.2324130587025814	1.0036631856218463	1.5132984541219505	0.04605318111983165	0.028355262262874104	1684.6450813981558
CL2_EVO_RE	has2_ANY_PSY	Clinical ANY Psychiatric	1471	237	124663.5	1.4870227207284608e-05	0.14747758652524467	0.336515397082658	0.5167004219409282	0.513782480790342	0.11963289818898455	1.6716020547298411	1.3222065904199753	2.113325897497971	1.7496219736947997e-05	0.028467910940417118	1271.9562515912658
CL2_EVO_RE	has2_ANY_NEUROPSY	Clinical ANY Neuropsychiatric	1471	521	221819.0	7.484911425289724e-05	0.1036710778866552	0.3208284210526315	0.44708445297504795	0.3748562218668766	0.0981801937386094	1.4547822337070777	1.2001217885940714	1.7634804797512111	0.0001345143704781676	0.01625927729885357	1891.196936669087
