# Supplementary material for: Psychiatric and Neurological Involvement in COVID-19 Hospitalized Patients Through the Global Pandemic in Central Romania
Source: J Clin Med. 2026 Apr 16;15(8):3030. doi: 10.3390/jcm15083030 (PMC13116866; doi:10.3390/jcm15083030)
Supplement: Supplementary file 1 [file jcm-15-03030-s001.zip › Table_S11_O2_mediation.csv]

DV	DV_label	N	path_a_coef	path_a_SE	path_a_p	path_a_R2	path_b_coef	path_b_SE	path_b_p	path_b_OR	path_c_coef	path_c_SE	path_c_p	path_c_OR	path_cp_coef	path_cp_SE	path_cp_p	path_cp_OR	indirect_ab	boot_ci_lo	boot_ci_hi	boot_p	boot_n_valid	attenuation_pct
has2_ANY_NE	Clinical ANY Neurological	1471	-0.01259803890336603	0.016412892966409045	0.4428662377770689	0.0004009033403163942	0.16198434565732991	0.06065180729595244	0.0075687449793991	1.1758418341459265	0.217043371160742	0.04068823363020147	9.591219395240717e-08	1.242397985211992	0.22191963556497624	0.04101771771695081	6.290660235181754e-08	1.2484710411627198	-0.0018380822017535728	-0.00793162362709849	0.003476608193306346	0.4592	5000	-2.246677416663831
has2_ANY_PSY	Clinical ANY Psychiatric	1471	-0.01259803890336603	0.016412892966409045	0.4428662377770689	0.0004009033403163942	0.24996343713422547	0.06711595496024265	0.0001958175936482	1.2839784698970398	-0.12908732154566158	0.04849093257300355	0.0077656660244284	0.8788972155313292	-0.1290864231491177	0.04915429655537462	0.008635743763961388	0.8788980051299047	-0.0031246140527641814	-0.012291478168271811	0.00484203536234438	0.4528	5000	0.0006959603260204417
has2_ANY_NEUROPSY	Clinical ANY Neuropsychiatric	1471	-0.01259803890336603	0.016412892966409045	0.4428662377770689	0.0004009033403163942	0.24006907539792785	0.05742418524049767	2.907069238615619e-05	1.2713369653952242	0.07140940944553766	0.037054283238934914	0.053960106899825465	1.0740208501498059	0.07596976596129201	0.037433587518201014	0.042412009842729345	1.0789299532541856	-0.0028642356659904188	-0.010758970389931575	0.004791133601234794	0.4528	5000	-6.38621233695041
