# Supplementary material for: Psychiatric and Neurological Involvement in COVID-19 Hospitalized Patients Through the Global Pandemic in Central Romania
Source: J Clin Med. 2026 Apr 16;15(8):3030. doi: 10.3390/jcm15083030 (PMC13116866; doi:10.3390/jcm15083030)
Supplement: Supplementary file 1 [file jcm-15-03030-s001.zip › Table_S12_Statistical_Tests_Reference.csv]

#	Test / Method	Category	Type	Where Used	Rationale	What Was Analyzed
1	Pearson chi-squared test	Hypothesis Tests	Statistical Test	Table 3, Table 4, Section 3.1.1, Section 3.2.2, Section 3.5.1-2; S1, S3, S4, S14, S24, S29, S31, S33	The five-wave structure and multi-category diagnoses produced large contingency tables with adequate cell counts, suited for chi-squared testing of categorical associations.	Cross-tabulated neuropsychiatric diagnoses by pandemic wave, sex, and clinical subgroups.
2	Fisher exact test	Hypothesis Tests	Statistical Test	Post-hoc wave pairs, small cells; S2, S27, S33	Pairwise wave comparisons and rare diagnosis subcategories produced cells with fewer than 5 expected counts, necessitating exact inference.	Pairwise wave comparisons and rare diagnosis categories with sparse cell counts.
3	Cochran-Armitage trend test	Hypothesis Tests	Statistical Test	Section 3.1.1 (Z = 8.68); S1, S3, S4, S29, S32, S34	Pandemic waves form a natural ordinal sequence; this test was needed to detect monotonic trends in neuropsychiatric incidence across the five waves.	Linear trends in neuropsychiatric incidence rates across the five pandemic waves.
4	Kruskal-Wallis H test	Hypothesis Tests	Statistical Test	Table 3, Section 3.4.1 mNSI across waves; S24, S31	mNSI scores and hospitalization days were non-normally distributed; comparing these across five waves required a non-parametric multi-group test.	mNSI severity scores and hospitalization days compared across five pandemic waves.
5	Mann-Whitney U test	Hypothesis Tests	Statistical Test	Section 3.4.1 mNSI vs mortality/ICU; S10	mNSI severity scores were skewed; comparing two groups (survivors vs deceased, ICU vs non-ICU) required a non-parametric two-sample test.	mNSI scores between survivors vs non-survivors and ICU vs non-ICU patients.
6	McNemar test	Hypothesis Tests	Statistical Test	S23 Section 2 (detection asymmetry)	Symptom-level and clinical-level classification were applied to the same 1471 patients, creating paired data that required a test for systematic detection asymmetry.	Detection asymmetry between symptom-level and clinical-level diagnostic classification.
7	Mantel-Haenszel stratified OR	Hypothesis Tests	Statistical Test	Section 3.2.5 vaccination (MH OR = 0.97)	Vaccination rates varied sharply across waves; isolating the vaccination-neuropsychiatric association required stratification by wave to control confounding.	Vaccination effect on neuropsychiatric outcomes stratified by pandemic wave.
8	Binary logistic regression (ML)	Hypothesis Tests	Statistical Test	Section 3.1.2, Table 4; S5, S6, S8, S10, S16, S18, S19, S30	Multiple binary outcomes (neuropsychiatric diagnosis, ICU admission, mortality) needed simultaneous adjustment for demographic, clinical, and wave-related predictors.	Predictors of neuropsychiatric diagnosis, ICU admission, and in-hospital mortality.
9	Hosmer-Lemeshow goodness-of-fit	Hypothesis Tests	Diagnostic Metric	Section 3.1.2 (all p > 0.05); S5	With 1471 patients and multiple logistic models, formal calibration testing ensured that predicted risks aligned with observed event rates across deciles.	Model fit for all multivariate logistic regression models (all p > 0.05 indicating adequate calibration).
10	Likelihood-ratio test (nested)	Hypothesis Tests	Statistical Test	Section 3.1.2 (delta-chi-squared = 39.2/51.8); S5, S9, S26, S28, S30	Wave-level and covariate-block models were built sequentially; LR tests determined whether each additional predictor block significantly improved model fit.	Wave-level and covariate-block improvements in logistic regression model fit.
11	Wald z-test (coefficient significance)	Hypothesis Tests	Statistical Test	Implicit in all logistic models; S6	Each predictor's individual contribution needed assessment within the multivariate logistic framework to identify significant risk and protective factors.	Statistical significance of each predictor in all multivariate models.
12	Baron-Kenny mediation + bootstrap CI	Hypothesis Tests	Statistical Test	Section 3.2.3 (bootstrap CI non-significant); S11	Oxygen support co-varied with both wave and neuropsychiatric outcomes; mediation analysis with percentile bootstrap (5000 resamples) tested whether O₂ level explained the wave–outcome association.	Whether supplemental oxygen mediated the wave–neuropsychiatric association (non-significant; all 95% CIs contain zero).
13	OLS regression	Hypothesis Tests	Statistical Test	Section 2.4.3 detection; S24 Section 4 (daylight)	Detection validity and daylight-seasonality effects involved continuous outcomes requiring standard linear regression.	Detection validity models and daylight-seasonality linear associations.
14	Backward-elimination logistic regression	Hypothesis Tests	Statistical Test	Section 3.6; S18, S19	Full models contained numerous predictors; automated backward elimination identified the most parsimonious predictor set for mortality and ICU prediction.	Parsimonious mortality and ICU admission prediction models.
15	Wave x covariate interaction tests	Hypothesis Tests	Statistical Test	Section 3.2.7 (44 terms); S9, S26, S28	Risk-factor profiles were hypothesized to shift across pandemic waves; 44 interaction terms tested whether predictor effects were wave-dependent.	44 wave x covariate interaction terms testing differential neuropsychiatric risk patterns.
16	Corticosteroid x O2 interaction	Hypothesis Tests	Statistical Test	Section 3.5.2; S16	Corticosteroid protocols changed over the pandemic and their neuropsychiatric effects may differ by respiratory severity, requiring a targeted interaction test.	Effect modification between corticosteroid use and supplemental oxygen on neuropsychiatric risk.
17	Post-hoc power analysis	Hypothesis Tests	Diagnostic Metric	Section 2.1 (>99% power for NE3)	Reviewers expect power justification; post-hoc analysis confirmed >99% power for the primary neurological outcome given N = 1471.	Power exceeding 99% for the primary neurological outcome (NE3) given N = 1471.
18	Cramer V	Effect Sizes	Diagnostic Metric	Table 4, Section 3.1.1, Section 3.1.3; S1, S3, S4, S29, S34	Chi-squared p-values alone do not convey clinical relevance; Cramer V quantified the practical strength of wave-diagnosis associations.	Strength of association between pandemic wave and each neuropsychiatric diagnostic category.
19	Odds ratio with 95% CI	Effect Sizes	Diagnostic Metric	Throughout; all S tables with logistic models	Binary logistic models yield ORs as the natural effect measure; CIs were essential for communicating the precision of each risk estimate.	Risk estimates for all logistic regression predictors and bivariate comparisons.
20	Cohen kappa	Effect Sizes	Diagnostic Metric	Section 3.3.2 (kappa = 0.153/0.327); S23 Section 1	Two classification tiers (symptom-level vs clinical-level) were applied to the same patients; kappa quantified agreement beyond chance.	Concordance between symptom-level and clinical-level neuropsychiatric detection.
21	Kappa trajectory across waves	Effect Sizes	Diagnostic Metric	Section 3.3.2 (W1 = 0.088 to W5 = 0.354)	Diagnostic practices evolved as the pandemic progressed; tracking kappa across waves revealed whether detection agreement improved over time.	Wave-specific kappa values from W1 (0.088) to W5 (0.354) showing improving concordance.
22	Spearman rho	Effect Sizes	Statistical Test	Section 3.7 (CNSI: rho = 0.43, 0.59); S24 Section 3	The composite severity index (CNSI) and clinical outcomes are ordinal/non-normal; Spearman rho assessed their monotonic relationship.	Correlation between composite neuropsychiatric severity indices (CNSI) and clinical outcomes.
23	Rank-biserial r	Effect Sizes	Diagnostic Metric	S10 (MWU effect size)	Mann-Whitney U tests need an accompanying effect size; rank-biserial r quantified the magnitude of respiratory-burden group differences.	Magnitude of group differences in respiratory burden scores (Table S10).
24	Percent attenuation	Effect Sizes	Diagnostic Metric	Section 3.2.4 (23.2% attenuation)	Hospitalization duration was a suspected confounder; percent attenuation measured how much of the crude wave-diagnosis OR it explained (23.2%).	Confounding contribution of hospitalization duration to wave-diagnosis associations (23.2%).
25	Variance Inflation Factor (VIF)	Model Diagnostics	Diagnostic Metric	Section 3.1.2; S7	Age, secondary diagnoses, and hospitalization days were correlated; VIF checked whether multicollinearity threatened coefficient stability.	Collinearity diagnostics for age, secondary diagnoses, and hospitalization days (VIF up to 13.82).
26	McFadden pseudo-R-squared	Model Diagnostics	Diagnostic Metric	S5, S6; Section 2.4.5	Logistic regression lacks a true R-squared; McFadden's approximation indicated overall explanatory power of each multivariate model.	Overall explanatory power of each multivariate logistic model.
27	AIC (Akaike Information Criterion)	Model Diagnostics	Diagnostic Metric	S5, S6, S9, S26, S28	Multiple nested and interaction-augmented models required a parsimony criterion to select the best-fitting model without overfitting.	Model comparison across nested and interaction-augmented logistic regressions.
28	BIC (Bayesian Information Criterion)	Model Diagnostics	Diagnostic Metric	S5, S6	With N = 1471, BIC's stronger complexity penalty complemented AIC for robust model selection.	Model selection alongside AIC for robustness of model parsimony decisions.
29	Benjamini-Hochberg FDR correction	Multiple Comparisons	Diagnostic Metric	Throughout incidence; S1, S3, S4, S29, S32, S33, S34	Testing incidence trends across multiple diagnosis categories and waves created a multiplicity problem; FDR correction controlled false discoveries.	Correction for multiple comparisons across wave x diagnosis incidence tests and enrichment analyses.
30	5-fold stratified cross-validation	Model Validation	Diagnostic Metric	Section 3.6; S17	Prediction models for mortality and ICU admission needed internal validation to estimate out-of-sample performance with balanced folds.	Internal validation of mortality and ICU admission prediction models.
31	AUC (area under ROC curve)	Model Validation	Diagnostic Metric	Section 3.6; S17, S18, S19	Discrimination between fatal/non-fatal and ICU/non-ICU outcomes was the primary validation metric for the prediction models.	Discriminative performance of mortality prediction models (AUC = 0.86 vs 0.76).
32	Brier score	Model Validation	Diagnostic Metric	S17	Beyond discrimination, calibration accuracy of predicted mortality probabilities was assessed via mean squared prediction error.	Calibration quality of cross-validated mortality prediction models.
33	Calibration slope	Model Validation	Diagnostic Metric	S17	A calibration slope near 1.0 confirmed that predicted probabilities and observed event rates agreed, avoiding systematic over- or under-estimation.	Agreement between predicted and observed mortality probabilities.
34	Sensitivity / Specificity	Model Validation	Diagnostic Metric	Section 3.3.2 (NE: 64.6%/54.8%; PSY: 35.0%/93.5%); S23 Section 5	The two-tier detection system required formal accuracy assessment to determine how well symptom-level screening identified confirmed diagnoses.	Diagnostic accuracy of symptom-level vs clinical-level neuropsychiatric detection.
35	PPV / NPV	Model Validation	Diagnostic Metric	S23 Section 5	Given the cohort's disease prevalence, predictive values quantified the clinical utility of positive and negative detection-tier classifications.	Predictive accuracy of detection tiers for confirmed neuropsychiatric diagnoses.
36	PCA (principal component analysis)	Exploratory Methods	Statistical Test	Section 3.7 (CNSI construction)	Multiple correlated clinical indicators needed reduction into a single composite index (CNSI) that captured maximal variance for severity phenotyping.	Construction of the Composite Neuropsychiatric Severity Index (CNSI) from clinical variables.
37	Hierarchical clustering (Ward method)	Exploratory Methods	Statistical Test	Section 3.7	After PCA-derived severity indices, Ward's clustering grouped patients into clinically distinct phenotype clusters for targeted analysis.	Patient phenotype clustering based on neuropsychiatric severity profiles.
38	Age-stratified subgroup analysis	Exploratory Methods	Statistical Test	Section 3.1.1; S34	Neuropsychiatric susceptibility varies with age; stratification separated trends in young, middle-aged, and elderly subgroups.	Neuropsychiatric incidence trends in young, middle-aged, and elderly subgroups.
39	O2-stratified subgroup analysis	Exploratory Methods	Statistical Test	S32	Supplemental oxygen proxies respiratory severity and may confound neuropsychiatric associations; stratification isolated its effect.	Neuropsychiatric outcomes in patients with and without supplemental oxygen.
40	ICU-stratified subgroup analysis	Exploratory Methods	Statistical Test	S31	ICU patients represent a severity extreme; separate analysis ensured general-ward patterns were not driven by critically ill outliers.	Neuropsychiatric outcomes in ICU vs non-ICU hospitalized patients.
41	Sequential domain-block entry	Exploratory Methods	Statistical Test	Section 3.6; S18, S19	Demographic, clinical, and treatment predictors were entered hierarchically to quantify each domain's incremental contribution to mortality prediction.	Stepwise addition of demographic, clinical, and treatment blocks to mortality models.
42	Mean / SD for continuous variables	Descriptive Statistics	Diagnostic Metric	Table 3	Continuous variables (age, hospitalization days, severity scores) required summary statistics for cohort characterization in Table 3.	Age, hospitalization days, and severity scores across the study cohort.
43	Frequencies / percentages for categorical variables	Descriptive Statistics	Diagnostic Metric	Table 3	Categorical variables (sex, wave, diagnoses, ICU, mortality) required counts and percentages for cohort description in Table 3.	Sex, wave membership, diagnosis categories, ICU admission, and mortality rates.
