# Supplementary material for: Psychiatric and Neurological Involvement in COVID-19 Hospitalized Patients Through the Global Pandemic in Central Romania
Source: J Clin Med. 2026 Apr 16;15(8):3030. doi: 10.3390/jcm15083030 (PMC13116866; doi:10.3390/jcm15083030)
Supplement: Supplementary file 1 [file jcm-15-03030-s001.zip › Table_S13_phenotype_chi2.csv]

phenotype	test	stat	p
pheno_neurodegenerative	Chi2	17.8683	0.001309
pheno_cerebrovascular	Chi2	58.1915	0.0
pheno_motor_deficit	Chi2	58.6308	0.0
pheno_psychiatric_primary	Chi2	12.5297	0.013818
pheno_behavioral	Chi2	1.5263	0.821971
