# Supplementary material for: Psychiatric and Neurological Involvement in COVID-19 Hospitalized Patients Through the Global Pandemic in Central Romania
Source: J Clin Med. 2026 Apr 16;15(8):3030. doi: 10.3390/jcm15083030 (PMC13116866; doi:10.3390/jcm15083030)
Supplement: Supplementary file 1 [file jcm-15-03030-s001.zip › Table_S14_med_neuropsy_assoc.csv]

	medication	medication_label	N_on_med	outcome	a(med0_out0)	b(med0_out1)	c(med1_out0)	d(med1_out1)	OR	CI_lo	CI_hi	p	method	note
0	DISC_MED_COR	Corticosteroids	77	has2_ANY_NE	1010	384	60	17	0.7452256944444444	0.4294463014500885	1.2932032102382658	0.3588169590291891	chi2
1	DISC_MED_COR	Corticosteroids	77	has2_ANY_PSY	1182	212	52	25	2.680515239477504	1.6275868439748133	4.414610486481869	0.00011758339164216488	chi2
2	DISC_MED_COR	Corticosteroids	77	EVO_DEATH	1263	131	77	0	0.06198945173555746	0.0038205145876601876	1.0058048564678828	0.0013868815615493786	fisher	descriptive_only(N<5)
3	DISC_MED_AVR	Antivirals	99	has2_ANY_NE	996	376	74	25	0.8949108683151237	0.5600657184614956	1.4299490860260322	0.7280718294437524	chi2
4	DISC_MED_AVR	Antivirals	99	has2_ANY_PSY	1192	180	42	57	8.987301587301587	5.856355385303792	13.792125734685698	1.6948430361277062e-30	chi2
5	DISC_MED_AVR	Antivirals	99	EVO_DEATH	1248	124	92	7	0.7657784011220197	0.34743121980521136	1.687863744524092	0.6305195990732645	chi2
6	DISC_MED_NPR	Neuroprotectives	153	has2_ANY_NE	1070	248	0	153	1322.5090543259557	82.06309898574001	21313.2360389907	4.0512645565731844e-98	fisher	descriptive_only(N<5)
7	DISC_MED_NPR	Neuroprotectives	153	has2_ANY_PSY	1115	203	119	34	1.569317382125264	1.0420625446571417	2.36334859022381	0.03979363358112013	chi2
8	DISC_MED_NPR	Neuroprotectives	153	EVO_DEATH	1190	128	150	3	0.1859375	0.05844538274528468	0.5915395242926916	0.0004546152757887125	fisher
9	DISC_MED_ANX	Anxiolytics	94	has2_ANY_NE	1008	369	62	32	1.4099134539732494	0.9053316926390695	2.195721152653032	0.15956511830782893	chi2
10	DISC_MED_ANX	Anxiolytics	94	has2_ANY_PSY	1234	143	0	94	1625.9268292682927	100.41187336396321	26327.9427578454	2.827267406212321e-83	fisher	descriptive_only(N<5)
11	DISC_MED_ANX	Anxiolytics	94	EVO_DEATH	1253	124	87	7	0.8130329996292176	0.368314266493949	1.7947245562287857	0.7443741437999296	chi2
12	DISC_MED_APS	Antipsychotics	67	has2_ANY_NE	1030	374	40	27	1.8589572192513368	1.1249045846635393	3.0720133868422943	0.020736941770212028	chi2
13	DISC_MED_APS	Antipsychotics	67	has2_ANY_PSY	1234	170	0	67	977.4633431085044	60.23479731713377	15861.837835869688	1.1122106529616098e-57	fisher	descriptive_only(N<5)
14	DISC_MED_APS	Antipsychotics	67	EVO_DEATH	1280	124	60	7	1.2043010752688172	0.538835626176322	2.691620615707094	0.8148701542417928	chi2
15	DISC_MED_AEM	Anti-epileptics	34	has2_ANY_NE	1045	392	25	9	0.9596938775510204	0.44403810521679654	2.0741741030518974	1.0	chi2
16	DISC_MED_AEM	Anti-epileptics	34	has2_ANY_PSY	1216	221	18	16	4.8908999497234795	2.4567837980942944	9.736673750763243	2.24318328920314e-06	chi2
17	DISC_MED_AEM	Anti-epileptics	34	EVO_DEATH	1309	128	31	3	0.9896673387096774	0.29840492250294504	3.2822563149876625	1.0	fisher
