# Supplementary material for: Psychiatric and Neurological Involvement in COVID-19 Hospitalized Patients Through the Global Pandemic in Central Romania
Source: J Clin Med. 2026 Apr 16;15(8):3030. doi: 10.3390/jcm15083030 (PMC13116866; doi:10.3390/jcm15083030)
Supplement: Supplementary file 1 [file jcm-15-03030-s001.zip › Table_S15_corticosteroid_O2.csv]

	coef	SE	z	p	OR	OR_CI_lo	OR_CI_hi	DV	model	N	pseudo_R2
const	-2.3168	0.3406	-6.8012	0.0	0.0986	0.0506	0.1922	has2_ANY_PSY	no_interaction	1471	0.033
DISC_MED_COR	0.9957	0.2604	3.8235	0.0001	2.7066	1.6247	4.509	has2_ANY_PSY	no_interaction	1471	0.033
EVO_O2	0.2081	0.0691	3.0095	0.0026	1.2313	1.0753	1.41	has2_ANY_PSY	no_interaction	1471	0.033
age	0.0164	0.0052	3.1326	0.0017	1.0165	1.0061	1.027	has2_ANY_PSY	no_interaction	1471	0.033
wave_int	-0.1782	0.0524	-3.4027	0.0007	0.8368	0.7551	0.9272	has2_ANY_PSY	no_interaction	1471	0.033
sex_M	-0.1522	0.1461	-1.0417	0.2975	0.8588	0.6449	1.1436	has2_ANY_PSY	no_interaction	1471	0.033
const	-2.3162	0.3407	-6.7978	0.0	0.0987	0.0506	0.1924	has2_ANY_PSY	with_interaction	1471	0.033
DISC_MED_COR	0.966	0.3504	2.7568	0.0058	2.6275	1.3221	5.2217	has2_ANY_PSY	with_interaction	1471	0.033
EVO_O2	0.2056	0.0718	2.8627	0.0042	1.2283	1.067	1.414	has2_ANY_PSY	with_interaction	1471	0.033
age	0.0164	0.0052	3.1335	0.0017	1.0165	1.0062	1.027	has2_ANY_PSY	with_interaction	1471	0.033
wave_int	-0.1781	0.0524	-3.3988	0.0007	0.8369	0.7552	0.9274	has2_ANY_PSY	with_interaction	1471	0.033
sex_M	-0.1524	0.1461	-1.0428	0.297	0.8586	0.6448	1.1434	has2_ANY_PSY	with_interaction	1471	0.033
COR_x_O2	0.0337	0.2649	0.1272	0.8988	1.0343	0.6154	1.7383	has2_ANY_PSY	with_interaction	1471	0.033
const	-1.3189	0.4003	-3.2952	0.001	0.2674	0.122	0.586	has_PSY1	no_interaction	1471	0.0328
DISC_MED_COR	0.3408	0.3739	0.9115	0.3621	1.4061	0.6757	2.9262	has_PSY1	no_interaction	1471	0.0328
EVO_O2	-0.0275	0.1053	-0.2616	0.7936	0.9728	0.7914	1.1958	has_PSY1	no_interaction	1471	0.0328
age	-0.0012	0.0063	-0.1884	0.8505	0.9988	0.9865	1.0112	has_PSY1	no_interaction	1471	0.0328
wave_int	-0.2608	0.0682	-3.8211	0.0001	0.7705	0.674	0.8807	has_PSY1	no_interaction	1471	0.0328
sex_M	-0.6065	0.1985	-3.0555	0.0022	0.5453	0.3695	0.8046	has_PSY1	no_interaction	1471	0.0328
const	-1.3235	0.4001	-3.3081	0.0009	0.2662	0.1215	0.5831	has_PSY1	with_interaction	1471	0.0331
DISC_MED_COR	0.5016	0.4709	1.0651	0.2868	1.6514	0.6561	4.1562	has_PSY1	with_interaction	1471	0.0331
EVO_O2	-0.0123	0.108	-0.1142	0.9091	0.9877	0.7993	1.2207	has_PSY1	with_interaction	1471	0.0331
age	-0.0012	0.0063	-0.19	0.8493	0.9988	0.9865	1.0112	has_PSY1	with_interaction	1471	0.0331
wave_int	-0.2618	0.0683	-3.8307	0.0001	0.7697	0.6732	0.88	has_PSY1	with_interaction	1471	0.0331
sex_M	-0.6052	0.1985	-3.0491	0.0023	0.5459	0.37	0.8056	has_PSY1	with_interaction	1471	0.0331
COR_x_O2	-0.2192	0.4238	-0.5173	0.6049	0.8031	0.35	1.843	has_PSY1	with_interaction	1471	0.0331
