# Supplementary material for: Psychiatric and Neurological Involvement in COVID-19 Hospitalized Patients Through the Global Pandemic in Central Romania
Source: J Clin Med. 2026 Apr 16;15(8):3030. doi: 10.3390/jcm15083030 (PMC13116866; doi:10.3390/jcm15083030)
Supplement: Supplementary file 1 [file jcm-15-03030-s001.zip › Table_S16_cross_validation.csv]

DV	n_predictors	predictors	mean_AUC	sd_AUC	mean_Brier	sd_Brier	mean_calibration_slope	sd_calibration_slope	fold_AUCs
has2_ANY_NE	12	age; sex_bin; wave_int; EVO_ICU_bin; EVO_O2; EVO_COMP_COUNT; SPEC_HAS_NEU; SPEC_HAS_PSY; SPEC_N_SPECIALTIES; any_behavioral; neuro_comorbidity_burden; hospitalization_days	0.7331	0.0359	0.129	0.0091			0.7234, 0.6864, 0.7175, 0.7431, 0.7949
has2_ANY_PSY	5	wave_int; SPEC_HAS_NEU; any_behavioral; neuro_comorbidity_burden; hospitalization_days	0.763	0.0162	0.1038	0.0059			0.7495, 0.7667, 0.7929, 0.7568, 0.7493
has2_ANY_NEUROPSY	11	age; sex_bin; wave_int; EVO_ICU_bin; EVO_O2; EVO_COMP_COUNT; SPEC_HAS_PSY; SPEC_N_SPECIALTIES; any_behavioral; neuro_comorbidity_burden; hospitalization_days	0.7097	0.0616	0.1737	0.0133			0.7357, 0.7244, 0.7304, 0.5901, 0.7678
