# Supplementary material for: Psychiatric and Neurological Involvement in COVID-19 Hospitalized Patients Through the Global Pandemic in Central Romania
Source: J Clin Med. 2026 Apr 16;15(8):3030. doi: 10.3390/jcm15083030 (PMC13116866; doi:10.3390/jcm15083030)
Supplement: Supplementary file 1 [file jcm-15-03030-s001.zip › Table_S17_mortality_model.csv]

DV	variable	coef	OR	OR_CI_low	OR_CI_high	p_value	pseudo_r2	AUC_final	AUC_full
EVO_DEATH_bin	age	0.0477	1.0489	1.0272	1.0709	0.0	0.4942	0.9176	0.923
EVO_DEATH_bin	wave_int	-0.5435	0.5807	0.4705	0.7168	0.0	0.4942	0.9176	0.923
EVO_DEATH_bin	EVO_ICU_bin	1.9998	7.3875	4.1421	13.1759	0.0	0.4942	0.9176	0.923
EVO_DEATH_bin	EVO_O2	0.9389	2.5573	2.0252	3.2291	0.0	0.4942	0.9176	0.923
EVO_DEATH_bin	EVO_COMP_COUNT	1.1479	3.1515	2.0965	4.7374	0.0	0.4942	0.9176	0.923
EVO_DEATH_bin	SPEC_N_SPECIALTIES	0.354	1.4247	1.1449	1.7728	0.0015	0.4942	0.9176	0.923
EVO_DEATH_bin	hospitalization_days	-0.094	0.9103	0.8771	0.9448	0.0	0.4942	0.9176	0.923
