# Supplementary material for: Psychiatric and Neurological Involvement in COVID-19 Hospitalized Patients Through the Global Pandemic in Central Romania
Source: J Clin Med. 2026 Apr 16;15(8):3030. doi: 10.3390/jcm15083030 (PMC13116866; doi:10.3390/jcm15083030)
Supplement: Supplementary file 1 [file jcm-15-03030-s001.zip › Table_S18_backward_elim_NE.csv]

DV	variable	coef	OR	OR_CI_low	OR_CI_high	p_value	pseudo_r2	AUC_final	AUC_full
has2_ANY_NE	age	-0.0011	0.9989				0.309	0.7609	0.7609
has2_ANY_NE	sex_bin	-0.2398	0.7868				0.309	0.7609	0.7609
has2_ANY_NE	wave_int	0.0409	1.0417				0.309	0.7609	0.7609
has2_ANY_NE	EVO_ICU_bin	-0.1196	0.8873				0.309	0.7609	0.7609
has2_ANY_NE	EVO_O2	0.0311	1.0316				0.309	0.7609	0.7609
has2_ANY_NE	EVO_COMP_COUNT	0.442	1.5559				0.309	0.7609	0.7609
has2_ANY_NE	SPEC_HAS_NEU	16.9977	24100294.9988				0.309	0.7609	0.7609
has2_ANY_NE	SPEC_HAS_PSY	0.7291	2.0733				0.309	0.7609	0.7609
has2_ANY_NE	SPEC_N_SPECIALTIES	-0.1441	0.8658				0.309	0.7609	0.7609
has2_ANY_NE	any_behavioral	1.1822	3.2617				0.309	0.7609	0.7609
has2_ANY_NE	neuro_comorbidity_burden	5.2392	188.5164				0.309	0.7609	0.7609
has2_ANY_NE	hospitalization_days	-0.0013	0.9987				0.309	0.7609	0.7609
