# Supplementary material for: Psychiatric and Neurological Involvement in COVID-19 Hospitalized Patients Through the Global Pandemic in Central Romania
Source: J Clin Med. 2026 Apr 16;15(8):3030. doi: 10.3390/jcm15083030 (PMC13116866; doi:10.3390/jcm15083030)
Supplement: Supplementary file 1 [file jcm-15-03030-s001.zip › Table_S19_B5_novel_results.csv]

Section	Label	overall_rate	chi2	p	V	fu_rate	fu_rate_alive	Predictor	OR	Test	DV	U	co_occur	Diagnosis	Variable	N	Target	rho	R2
B5.1_cascade	Neuro symptoms → Neuro consult	14.535666218034994	78.008764240195	4.599595518753279e-16	0.3240240844781933
B5.1_cascade	Psy symptoms → Psy consult	9.202453987730062	6.564604477032638	0.16076502255109762	0.20068295168837771
B5.2_continuity	Clinical NE → Neuro follow-up					24.688279301745634	26.704545454545453
B5.2_continuity	Clinical PSY → Psy follow-up					48.52320675105485	53.14009661835749
B5.3_behavioral				0.01351541229640857				age	1.0300869109629638
B5.3_behavioral				0.6869858659007351				wave_int	0.9579254052386309
B5.3_behavioral				0.46651272084746953				EVO_O2	1.098211089986118
B5.3_behavioral				4.661850322422347e-08				icu	6.88182286803606
B5.3_behavioral				0.0006819310634289691				SPEC_NEU_DEMENTIA	1.2059101985978338
B5.3_behavioral				0.32929908097785276				SPEC_PSY_DEPRESS	1.1108125836285072
B5.3_behavioral				0.06481914500794178				sex_num	1.7393564051771502
B5.4_clustering			15.521729649908087	0.0004260879298250696						cluster_death
B5.5_mortality				0.23695975691983295				has2_ANY_NE	1.3528311756618812
B5.5_mortality				0.589147415311492				has2_ANY_PSY	1.1645143291473001
B5.5_mortality				6.575798788975769e-08				age	1.053372071689126
B5.5_mortality				0.00027606954803116585				wave_int	0.7151473826315025
B5.5_mortality				3.795623788333679e-39				EVO_O2	4.105426386868851
B5.5_mortality				0.0001967252090507777				hospitalization_days	0.9397506667298431
B5.6_ICU_trajectory				0.5604031114366153							has2_ANY_NE	4529.5
B5.6_ICU_trajectory				0.46052246731058755							has2_ANY_PSY	3939.5
B5.7_stroke	Evo × Spec			8.974228678029115e-09					24.990118577075098				0.0
B5.7_stroke	Evo × Rad			6.350797282168912e-08					19.303543913713405				0.0
B5.7_stroke	Spec × Rad			5.045180000081462e-17					19.855072463768117				22.0
B5.8_neurodegen			5.133095356930368	0.2739116725829962										Cognitive deterioration
B5.8_partial				2.2605072309450972e-10				wave	1.667467386276599
B5.8_partial				0.11212190057030444				neurodegen	1.046901592594072
B5.9_psy_granular			6.5364232791704895	0.16250984087040765											SPEC_PSY_ANXIETY_D	20.0
B5.9_psy_granular			3.9436499300293946	0.41368571557551037											SPEC_PSY_AGIT	160.0
B5.9_psy_granular			3.265988366361037	0.5143390956578956											SPEC_PSY_ASR	13.0
B5.9_psy_granular			3.910289383461747	0.41828298537244646											SPEC_PSY_WITHDRAW	50.0
B5.9_psy_granular			3.103226209910141	0.5407017989049043											SPEC_PSY_AUTOLYTIC	52.0
B5.9_psy_granular			4.219180296231968	0.37715493198565486											SPEC_PSY_ALCOHOL	10.0
B5.9_psy_granular			4.496723330264227	0.3429361849173021											SPEC_PSY_ESS_TREM	50.0
B5.10_CNSI				6.6143055533526105e-18													hospitalization_days	0.222161078621713
B5.10_CNSI				4.773054122941501e-66													death	0.42639129035339535
B5.10_CNSI				3.130544019262119e-138													icu	0.5892505114673676
B5.10_CNSI				7.031197922368364e-05													EVO_ICU_DAYS	0.10345646615797915
B5.10_CNSI_mortality				1.8748871932823473e-32					16.68928135976964										0.2561786748992303
