# Supplementary material for: Psychiatric and Neurological Involvement in COVID-19 Hospitalized Patients Through the Global Pandemic in Central Romania
Source: J Clin Med. 2026 Apr 16;15(8):3030. doi: 10.3390/jcm15083030 (PMC13116866; doi:10.3390/jcm15083030)
Supplement: Supplementary file 1 [file jcm-15-03030-s001.zip › Table_S1_cluster_incidence.csv]

tier	cluster	indicator	overall_prevalence	test	statistic	p_value	cramers_v	min_expected	trend_Z	trend_p	trend_direction	prev_W1	n_pos_W1	n_tot_W1	prev_W2	n_pos_W2	n_tot_W2	prev_W3	n_pos_W3	n_tot_W3	prev_W4	n_pos_W4	n_tot_W4	prev_W5	n_pos_W5	n_tot_W5	p_adj_BH	trend_p_adj_BH
Tier1-Clusters	NE2 (mild-mod neuro)	has_NE2	0.4507138001359619	Chi-square	38.37487024425185	9.377432539122676e-08	0.16151658501858304	111.3263086335826	-2.91089163458814	0.0036039898895001057	decreasing	0.43768115942028984	151	345	0.5020242914979757	124	247	0.583941605839416	160	274	0.41134751773049644	116	282	0.34674922600619196	112	323	2.813229761736803e-07	0.007207979779000211
Tier1-Clusters	NE3 (severe neuro)	has_NE3	0.09041468388851122	Chi-square	95.64319511267558	8.31679605705991e-20	0.25498856309601936	22.33242692046227	8.678900376106913	3.9961353804156535e-18	increasing	0.034782608695652174	12	345	0.02834008097165992	7	247	0.029197080291970802	8	274	0.1453900709219858	41	282	0.20123839009287925	65	323	4.990077634235947e-19	2.3976812282493923e-17
Tier1-Clusters	NECA (neuro-cardio)	has_NECA	0.016315431679129844	Chi-square (Yates)	26.018350994615346	3.1376134879649664e-05	0.13299445916657998	4.029911624745071	2.3923116316881803	0.01674261986676634	increasing	0.014492753623188406	5	345	0.012145748987854251	3	247	0.0036496350364963502	1	274	0.0	0	282	0.04643962848297214	15	323	6.275226975929933e-05	0.02511392980014951
Tier1-Clusters	NEPSY3 (neuro-psych)	has_NEPSY3	0.008157715839564922	Chi-square (Yates)	0.4701066744171616	0.9763450892233161	0.01787688606408209	2.0149558123725355	-0.3785667575567462	0.7050096115446018	decreasing	0.008695652173913044	3	345	0.008097165991902834	2	247	0.010948905109489052	3	274	0.0070921985815602835	2	282	0.006191950464396285	2	323	0.9763450892233161	0.7050096115446018
Tier1-Clusters	PSY1 (mild psych)	has_PSY1	0.08769544527532291	Chi-square	19.651955707162955	0.0005849236389988373	0.11558368914295805	21.66077498300476	-4.1999211943017665	2.67007896686306e-05	decreasing	0.13333333333333333	46	345	0.10931174089068826	27	247	0.06934306569343066	19	274	0.08156028368794327	23	282	0.043343653250773995	14	323	0.000877385458498256	8.01023690058918e-05
Tier1-Clusters	PSY2 (mod psych)	has_PSY2	0.029231815091774305	Chi-square	3.352267544009576	0.5006937503999447	0.04773786585984121	7.220258327668253	-1.2314850659255205	0.21814149877470101	decreasing	0.03768115942028986	13	345	0.032388663967611336	8	247	0.032846715328467155	9	274	0.014184397163120567	4	282	0.02786377708978328	9	323	0.6008325004799336	0.2617697985296412
