# Supplementary material for: Psychiatric and Neurological Involvement in COVID-19 Hospitalized Patients Through the Global Pandemic in Central Romania
Source: J Clin Med. 2026 Apr 16;15(8):3030. doi: 10.3390/jcm15083030 (PMC13116866; doi:10.3390/jcm15083030)
Supplement: Supplementary file 1 [file jcm-15-03030-s001.zip › Table_S20_B6_chapter_distribution.csv]

cluster	chapter	n_cluster	pct_cluster	n_non_cluster	pct_non_cluster
NE2	Blood/Immune	741	7.6	930	8.4
NE2	Circulatory	1085	11.1	1645	14.8
NE2	Congenital	42	0.4	40	0.4
NE2	Digestive	546	5.6	603	5.4
NE2	Endocrine/Metabolic	908	9.3	1091	9.8
NE2	External	28	0.3	35	0.3
NE2	Eye/Ear	51	0.5	46	0.4
NE2	Genitourinary	310	3.2	463	4.2
NE2	Health Status/Contact	1590	16.2	1691	15.2
NE2	Infectious	331	3.4	384	3.5
NE2	Injury	33	0.3	58	0.5
NE2	Injury/Poisoning	38	0.4	38	0.3
NE2	Mental/Behavioral	196	2.0	249	2.2
NE2	Musculoskeletal	232	2.4	206	1.9
NE2	Neoplasms	61	0.6	111	1.0
NE2	Nervous System	180	1.8	172	1.5
NE2	Perinatal	1	0.0	0	0.0
NE2	Pregnancy	2	0.0	5	0.0
NE2	Respiratory	491	5.0	636	5.7
NE2	Skin	50	0.5	76	0.7
NE2	Special (COVID)	674	6.9	829	7.5
NE2	Symptoms/Signs	2219	22.6	1813	16.3
NE3	Blood/Immune	139	6.5	1532	8.2
NE3	Circulatory	383	17.9	2347	12.5
NE3	Congenital	6	0.3	76	0.4
NE3	Digestive	85	4.0	1064	5.7
NE3	Endocrine/Metabolic	201	9.4	1798	9.6
NE3	External	11	0.5	52	0.3
NE3	Eye/Ear	13	0.6	84	0.4
NE3	Genitourinary	105	4.9	668	3.6
NE3	Health Status/Contact	253	11.8	3028	16.1
NE3	Infectious	83	3.9	632	3.4
NE3	Injury	19	0.9	72	0.4
NE3	Injury/Poisoning	8	0.4	68	0.4
NE3	Mental/Behavioral	54	2.5	391	2.1
NE3	Musculoskeletal	48	2.2	390	2.1
NE3	Neoplasms	37	1.7	135	0.7
NE3	Nervous System	147	6.9	205	1.1
NE3	Perinatal	0	0.0	1	0.0
NE3	Pregnancy	0	0.0	7	0.0
NE3	Respiratory	122	5.7	1005	5.3
NE3	Skin	21	1.0	105	0.6
NE3	Special (COVID)	135	6.3	1368	7.3
NE3	Symptoms/Signs	270	12.6	3762	20.0
NEPSY3	Blood/Immune	17	7.8	1654	8.0
NEPSY3	Circulatory	27	12.3	2703	13.1
NEPSY3	Congenital	0	0.0	82	0.4
NEPSY3	Digestive	11	5.0	1138	5.5
NEPSY3	Endocrine/Metabolic	27	12.3	1972	9.5
NEPSY3	External	3	1.4	60	0.3
NEPSY3	Eye/Ear	1	0.5	96	0.5
NEPSY3	Genitourinary	8	3.7	765	3.7
NEPSY3	Health Status/Contact	27	12.3	3254	15.7
NEPSY3	Infectious	10	4.6	705	3.4
NEPSY3	Injury	1	0.5	90	0.4
NEPSY3	Injury/Poisoning	2	0.9	74	0.4
NEPSY3	Mental/Behavioral	8	3.7	437	2.1
NEPSY3	Musculoskeletal	3	1.4	435	2.1
NEPSY3	Neoplasms	0	0.0	172	0.8
NEPSY3	Nervous System	5	2.3	347	1.7
NEPSY3	Perinatal	0	0.0	1	0.0
NEPSY3	Pregnancy	0	0.0	7	0.0
NEPSY3	Respiratory	10	4.6	1117	5.4
NEPSY3	Skin	4	1.8	122	0.6
NEPSY3	Special (COVID)	12	5.5	1491	7.2
NEPSY3	Symptoms/Signs	43	19.6	3989	19.3
PSY	Blood/Immune	187	7.3	1484	8.1
PSY	Circulatory	294	11.4	2436	13.3
PSY	Congenital	8	0.3	74	0.4
PSY	Digestive	150	5.8	999	5.4
PSY	Endocrine/Metabolic	245	9.5	1754	9.6
PSY	External	9	0.3	54	0.3
PSY	Eye/Ear	17	0.7	80	0.4
PSY	Genitourinary	90	3.5	683	3.7
PSY	Health Status/Contact	369	14.3	2912	15.9
PSY	Infectious	88	3.4	627	3.4
PSY	Injury	12	0.5	79	0.4
PSY	Injury/Poisoning	12	0.5	64	0.3
PSY	Mental/Behavioral	146	5.7	299	1.6
PSY	Musculoskeletal	59	2.3	379	2.1
PSY	Neoplasms	16	0.6	156	0.8
PSY	Nervous System	50	1.9	302	1.6
PSY	Perinatal	0	0.0	1	0.0
PSY	Pregnancy	1	0.0	6	0.0
PSY	Respiratory	147	5.7	980	5.3
PSY	Skin	14	0.5	112	0.6
PSY	Special (COVID)	164	6.4	1339	7.3
PSY	Symptoms/Signs	494	19.2	3538	19.3
NEURO	Blood/Immune	825	7.5	846	8.6
NEURO	Circulatory	1301	11.8	1429	14.5
NEURO	Congenital	46	0.4	36	0.4
NEURO	Digestive	611	5.5	538	5.4
NEURO	Endocrine/Metabolic	1024	9.3	975	9.9
NEURO	External	32	0.3	31	0.3
NEURO	Eye/Ear	57	0.5	40	0.4
NEURO	Genitourinary	367	3.3	406	4.1
NEURO	Health Status/Contact	1748	15.8	1533	15.5
NEURO	Infectious	381	3.4	334	3.4
NEURO	Injury	41	0.4	50	0.5
NEURO	Injury/Poisoning	42	0.4	34	0.3
NEURO	Mental/Behavioral	229	2.1	216	2.2
NEURO	Musculoskeletal	256	2.3	182	1.8
NEURO	Neoplasms	85	0.8	87	0.9
NEURO	Nervous System	249	2.3	103	1.0
NEURO	Perinatal	1	0.0	0	0.0
NEURO	Pregnancy	2	0.0	5	0.1
NEURO	Respiratory	563	5.1	564	5.7
NEURO	Skin	64	0.6	62	0.6
NEURO	Special (COVID)	757	6.8	746	7.6
NEURO	Symptoms/Signs	2374	21.5	1658	16.8
NEUROPSY	Blood/Immune	906	7.5	765	8.7
NEUROPSY	Circulatory	1424	11.8	1306	14.8
NEUROPSY	Congenital	48	0.4	34	0.4
NEUROPSY	Digestive	666	5.5	483	5.5
NEUROPSY	Endocrine/Metabolic	1124	9.3	875	9.9
NEUROPSY	External	35	0.3	28	0.3
NEUROPSY	Eye/Ear	64	0.5	33	0.4
NEUROPSY	Genitourinary	407	3.4	366	4.2
NEUROPSY	Health Status/Contact	1906	15.7	1375	15.6
NEUROPSY	Infectious	418	3.5	297	3.4
NEUROPSY	Injury	48	0.4	43	0.5
NEUROPSY	Injury/Poisoning	45	0.4	31	0.4
NEUROPSY	Mental/Behavioral	283	2.3	162	1.8
NEUROPSY	Musculoskeletal	280	2.3	158	1.8
NEUROPSY	Neoplasms	92	0.8	80	0.9
NEUROPSY	Nervous System	261	2.2	91	1.0
NEUROPSY	Perinatal	1	0.0	0	0.0
NEUROPSY	Pregnancy	2	0.0	5	0.1
NEUROPSY	Respiratory	629	5.2	498	5.6
NEUROPSY	Skin	67	0.6	59	0.7
NEUROPSY	Special (COVID)	825	6.8	678	7.7
NEUROPSY	Symptoms/Signs	2580	21.3	1452	16.5
SPEC_NE	Blood/Immune	190	6.6	1481	8.2
SPEC_NE	Circulatory	516	18.0	2214	12.3
SPEC_NE	Congenital	11	0.4	71	0.4
SPEC_NE	Digestive	130	4.5	1019	5.6
SPEC_NE	Endocrine/Metabolic	271	9.5	1728	9.6
SPEC_NE	External	17	0.6	46	0.3
SPEC_NE	Eye/Ear	24	0.8	73	0.4
SPEC_NE	Genitourinary	134	4.7	639	3.5
SPEC_NE	Health Status/Contact	309	10.8	2972	16.4
SPEC_NE	Infectious	118	4.1	597	3.3
SPEC_NE	Injury	22	0.8	69	0.4
SPEC_NE	Injury/Poisoning	15	0.5	61	0.3
SPEC_NE	Mental/Behavioral	66	2.3	379	2.1
SPEC_NE	Musculoskeletal	69	2.4	369	2.0
SPEC_NE	Neoplasms	42	1.5	130	0.7
SPEC_NE	Nervous System	176	6.1	176	1.0
SPEC_NE	Perinatal	0	0.0	1	0.0
SPEC_NE	Pregnancy	0	0.0	7	0.0
SPEC_NE	Respiratory	177	6.2	950	5.3
SPEC_NE	Skin	18	0.6	108	0.6
SPEC_NE	Special (COVID)	177	6.2	1326	7.3
SPEC_NE	Symptoms/Signs	380	13.3	3652	20.2
SPEC_PSY	Blood/Immune	114	7.7	1557	8.0
SPEC_PSY	Circulatory	199	13.4	2531	13.0
SPEC_PSY	Congenital	7	0.5	75	0.4
SPEC_PSY	Digestive	82	5.5	1067	5.5
SPEC_PSY	Endocrine/Metabolic	136	9.1	1863	9.6
SPEC_PSY	External	7	0.5	56	0.3
SPEC_PSY	Eye/Ear	9	0.6	88	0.5
SPEC_PSY	Genitourinary	60	4.0	713	3.7
SPEC_PSY	Health Status/Contact	197	13.2	3084	15.9
SPEC_PSY	Infectious	58	3.9	657	3.4
SPEC_PSY	Injury	6	0.4	85	0.4
SPEC_PSY	Injury/Poisoning	9	0.6	67	0.3
SPEC_PSY	Mental/Behavioral	74	5.0	371	1.9
SPEC_PSY	Musculoskeletal	30	2.0	408	2.1
SPEC_PSY	Neoplasms	12	0.8	160	0.8
SPEC_PSY	Nervous System	62	4.2	290	1.5
SPEC_PSY	Perinatal	0	0.0	1	0.0
SPEC_PSY	Pregnancy	0	0.0	7	0.0
SPEC_PSY	Respiratory	92	6.2	1035	5.3
SPEC_PSY	Skin	11	0.7	115	0.6
SPEC_PSY	Special (COVID)	89	6.0	1414	7.3
SPEC_PSY	Symptoms/Signs	233	15.7	3799	19.5
ANY_NE	Blood/Immune	463	7.3	1208	8.3
ANY_NE	Circulatory	927	14.7	1803	12.3
ANY_NE	Congenital	29	0.5	53	0.4
ANY_NE	Digestive	308	4.9	841	5.8
ANY_NE	Endocrine/Metabolic	583	9.2	1416	9.7
ANY_NE	External	29	0.5	34	0.2
ANY_NE	Eye/Ear	42	0.7	55	0.4
ANY_NE	Genitourinary	253	4.0	520	3.6
ANY_NE	Health Status/Contact	837	13.3	2444	16.7
ANY_NE	Infectious	221	3.5	494	3.4
ANY_NE	Injury	49	0.8	42	0.3
ANY_NE	Injury/Poisoning	39	0.6	37	0.3
ANY_NE	Mental/Behavioral	147	2.3	298	2.0
ANY_NE	Musculoskeletal	170	2.7	268	1.8
ANY_NE	Neoplasms	61	1.0	111	0.8
ANY_NE	Nervous System	253	4.0	99	0.7
ANY_NE	Perinatal	0	0.0	1	0.0
ANY_NE	Pregnancy	0	0.0	7	0.0
ANY_NE	Respiratory	343	5.4	784	5.4
ANY_NE	Skin	38	0.6	88	0.6
ANY_NE	Special (COVID)	407	6.5	1096	7.5
ANY_NE	Symptoms/Signs	1109	17.6	2923	20.0
ANY_PSY	Blood/Immune	282	7.4	1389	8.1
ANY_PSY	Circulatory	461	12.2	2269	13.2
ANY_PSY	Congenital	13	0.3	69	0.4
ANY_PSY	Digestive	199	5.2	950	5.5
ANY_PSY	Endocrine/Metabolic	377	9.9	1622	9.5
ANY_PSY	External	18	0.5	45	0.3
ANY_PSY	Eye/Ear	18	0.5	79	0.5
ANY_PSY	Genitourinary	139	3.7	634	3.7
ANY_PSY	Health Status/Contact	546	14.4	2735	16.0
ANY_PSY	Infectious	132	3.5	583	3.4
ANY_PSY	Injury	20	0.5	71	0.4
ANY_PSY	Injury/Poisoning	13	0.3	63	0.4
ANY_PSY	Mental/Behavioral	210	5.5	235	1.4
ANY_PSY	Musculoskeletal	83	2.2	355	2.1
ANY_PSY	Neoplasms	25	0.7	147	0.9
ANY_PSY	Nervous System	108	2.8	244	1.4
ANY_PSY	Perinatal	0	0.0	1	0.0
ANY_PSY	Pregnancy	0	0.0	7	0.0
ANY_PSY	Respiratory	216	5.7	911	5.3
ANY_PSY	Skin	26	0.7	100	0.6
ANY_PSY	Special (COVID)	241	6.4	1262	7.4
ANY_PSY	Symptoms/Signs	665	17.5	3367	19.6
ANY_NEUROPSY	Blood/Immune	602	7.4	1069	8.4
ANY_NEUROPSY	Circulatory	1097	13.4	1633	12.8
ANY_NEUROPSY	Congenital	31	0.4	51	0.4
ANY_NEUROPSY	Digestive	403	4.9	746	5.8
ANY_NEUROPSY	Endocrine/Metabolic	769	9.4	1230	9.6
ANY_NEUROPSY	External	37	0.5	26	0.2
ANY_NEUROPSY	Eye/Ear	49	0.6	48	0.4
ANY_NEUROPSY	Genitourinary	310	3.8	463	3.6
ANY_NEUROPSY	Health Status/Contact	1155	14.2	2126	16.6
ANY_NEUROPSY	Infectious	287	3.5	428	3.4
ANY_NEUROPSY	Injury	57	0.7	34	0.3
ANY_NEUROPSY	Injury/Poisoning	42	0.5	34	0.3
ANY_NEUROPSY	Mental/Behavioral	264	3.2	181	1.4
ANY_NEUROPSY	Musculoskeletal	207	2.5	231	1.8
ANY_NEUROPSY	Neoplasms	69	0.8	103	0.8
ANY_NEUROPSY	Nervous System	266	3.3	86	0.7
ANY_NEUROPSY	Perinatal	0	0.0	1	0.0
ANY_NEUROPSY	Pregnancy	0	0.0	7	0.1
ANY_NEUROPSY	Respiratory	443	5.4	684	5.4
ANY_NEUROPSY	Skin	53	0.6	73	0.6
ANY_NEUROPSY	Special (COVID)	533	6.5	970	7.6
ANY_NEUROPSY	Symptoms/Signs	1485	18.2	2547	19.9
COMBINED_NE	Blood/Immune	1010	7.6	661	8.7
COMBINED_NE	Circulatory	1660	12.5	1070	14.0
COMBINED_NE	Congenital	57	0.4	25	0.3
COMBINED_NE	Digestive	721	5.4	428	5.6
COMBINED_NE	Endocrine/Metabolic	1239	9.3	760	10.0
COMBINED_NE	External	41	0.3	22	0.3
COMBINED_NE	Eye/Ear	69	0.5	28	0.4
COMBINED_NE	Genitourinary	467	3.5	306	4.0
COMBINED_NE	Health Status/Contact	2045	15.4	1236	16.2
COMBINED_NE	Infectious	462	3.5	253	3.3
COMBINED_NE	Injury	66	0.5	25	0.3
COMBINED_NE	Injury/Poisoning	57	0.4	19	0.2
COMBINED_NE	Mental/Behavioral	284	2.1	161	2.1
COMBINED_NE	Musculoskeletal	296	2.2	142	1.9
COMBINED_NE	Neoplasms	105	0.8	67	0.9
COMBINED_NE	Nervous System	308	2.3	44	0.6
COMBINED_NE	Perinatal	1	0.0	0	0.0
COMBINED_NE	Pregnancy	2	0.0	5	0.1
COMBINED_NE	Respiratory	692	5.2	435	5.7
COMBINED_NE	Skin	84	0.6	42	0.6
COMBINED_NE	Special (COVID)	902	6.8	601	7.9
COMBINED_NE	Symptoms/Signs	2738	20.6	1294	17.0
COMBINED_PSY	Blood/Immune	368	7.4	1303	8.2
COMBINED_PSY	Circulatory	601	12.0	2129	13.4
COMBINED_PSY	Congenital	15	0.3	67	0.4
COMBINED_PSY	Digestive	268	5.4	881	5.5
COMBINED_PSY	Endocrine/Metabolic	487	9.8	1512	9.5
COMBINED_PSY	External	22	0.4	41	0.3
COMBINED_PSY	Eye/Ear	26	0.5	71	0.4
COMBINED_PSY	Genitourinary	183	3.7	590	3.7
COMBINED_PSY	Health Status/Contact	712	14.3	2569	16.1
COMBINED_PSY	Infectious	179	3.6	536	3.4
COMBINED_PSY	Injury	23	0.5	68	0.4
COMBINED_PSY	Injury/Poisoning	18	0.4	58	0.4
COMBINED_PSY	Mental/Behavioral	276	5.5	169	1.1
COMBINED_PSY	Musculoskeletal	107	2.1	331	2.1
COMBINED_PSY	Neoplasms	33	0.7	139	0.9
COMBINED_PSY	Nervous System	128	2.6	224	1.4
COMBINED_PSY	Perinatal	0	0.0	1	0.0
COMBINED_PSY	Pregnancy	1	0.0	6	0.0
COMBINED_PSY	Respiratory	284	5.7	843	5.3
COMBINED_PSY	Skin	33	0.7	93	0.6
COMBINED_PSY	Special (COVID)	322	6.5	1181	7.4
COMBINED_PSY	Symptoms/Signs	906	18.1	3126	19.6
COMBINED_NEUROPSY	Blood/Immune	1125	7.6	546	8.8
COMBINED_NEUROPSY	Circulatory	1805	12.3	925	14.9
COMBINED_NEUROPSY	Congenital	59	0.4	23	0.4
COMBINED_NEUROPSY	Digestive	788	5.4	361	5.8
COMBINED_NEUROPSY	Endocrine/Metabolic	1378	9.4	621	10.0
COMBINED_NEUROPSY	External	45	0.3	18	0.3
COMBINED_NEUROPSY	Eye/Ear	75	0.5	22	0.4
COMBINED_NEUROPSY	Genitourinary	521	3.5	252	4.1
COMBINED_NEUROPSY	Health Status/Contact	2282	15.5	999	16.1
COMBINED_NEUROPSY	Infectious	514	3.5	201	3.2
COMBINED_NEUROPSY	Injury	71	0.5	20	0.3
COMBINED_NEUROPSY	Injury/Poisoning	61	0.4	15	0.2
COMBINED_NEUROPSY	Mental/Behavioral	366	2.5	79	1.3
COMBINED_NEUROPSY	Musculoskeletal	328	2.2	110	1.8
COMBINED_NEUROPSY	Neoplasms	115	0.8	57	0.9
COMBINED_NEUROPSY	Nervous System	321	2.2	31	0.5
COMBINED_NEUROPSY	Perinatal	1	0.0	0	0.0
COMBINED_NEUROPSY	Pregnancy	2	0.0	5	0.1
COMBINED_NEUROPSY	Respiratory	766	5.2	361	5.8
COMBINED_NEUROPSY	Skin	91	0.6	35	0.6
COMBINED_NEUROPSY	Special (COVID)	1000	6.8	503	8.1
COMBINED_NEUROPSY	Symptoms/Signs	2994	20.4	1038	16.7
