# Supplementary material for: Psychiatric and Neurological Involvement in COVID-19 Hospitalized Patients Through the Global Pandemic in Central Romania
Source: J Clin Med. 2026 Apr 16;15(8):3030. doi: 10.3390/jcm15083030 (PMC13116866; doi:10.3390/jcm15083030)
Supplement: Supplementary file 1 [file jcm-15-03030-s001.zip › Table_S21_concordance.csv]

Section	Domain	kappa	interpretation	agreement_pct	both_pos	both_neg	sym_only	clin_only	chi2	p	more_by	Predictor	OR	sym_sensitivity	sym_specificity	sym_ppv	sym_npv	clin_sensitivity
1.Kappa	Neurological	0.15280724383543487	Poor	57.44391570360299	259.0	586.0	484.0	142.0
1.Kappa	Psychiatric	0.32657325418967087	Fair	84.0924541128484	83.0	1154.0	80.0	154.0
1.Kappa	Any NeuroPsy	0.17298096370566496	Poor	57.44391570360299	352.0	493.0	457.0	169.0
2.McNemar	Neurological						484.0	142.0	185.7523961661342	2.6887173799168496e-42	symptom
2.McNemar	Psychiatric						80.0	154.0	22.773504273504273	1.8226126442410205e-06	clinical
2.McNemar	Any NeuroPsy						457.0	169.0	131.57987220447285	1.848838524861889e-30	symptom
4.Discordance_predictors	Neurological									0.005053163250411258		age	0.9899017921004972
4.Discordance_predictors	Neurological									0.025252865450308686		sex_num	0.7860522384078281
4.Discordance_predictors	Neurological									0.036790606632683194		wave_int	0.9166217594275813
4.Discordance_predictors	Neurological									0.9422951281020808		hospitalization_days	1.0006463035914848
4.Discordance_predictors	Neurological									0.5723093013566269		icu	0.9005209224563693
4.Discordance_predictors	Neurological									0.10861299877011106		EVO_O2	1.1156824238742507
4.Discordance_predictors	Psychiatric									0.5788534534194322		age	1.0027787477964902
4.Discordance_predictors	Psychiatric									0.012259172984816756		sex_num	0.6894424615672988
4.Discordance_predictors	Psychiatric									0.1804566597122852		wave_int	0.9283069648371111
4.Discordance_predictors	Psychiatric									0.01878237080925915		hospitalization_days	1.0257980073539408
4.Discordance_predictors	Psychiatric									0.008185503395477434		icu	1.8062178285347907
4.Discordance_predictors	Psychiatric									0.7036112806342447		EVO_O2	0.9673140827407792
4.Discordance_predictors	Any NeuroPsy									0.008808565058912886		age	0.990579389848242
4.Discordance_predictors	Any NeuroPsy									0.04184947569282407		sex_num	0.8037625725855571
4.Discordance_predictors	Any NeuroPsy									0.12564075498020416		wave_int	0.9381692174132424
4.Discordance_predictors	Any NeuroPsy									0.7551114091533822		hospitalization_days	0.9972122228821965
4.Discordance_predictors	Any NeuroPsy									0.17701198828038844		icu	0.7767634019896268
4.Discordance_predictors	Any NeuroPsy									0.09807033475467325		EVO_O2	1.1198118125530496
5.SensSpec	Neurological													64.58852867830423	54.76635514018692	34.85868102288022	80.4945054945055	34.85868102288022
5.SensSpec	Psychiatric													35.0210970464135	93.51701782820098	50.920245398773	88.2262996941896	50.920245398773
5.SensSpec	Any NeuroPsy													67.56238003838772	51.89473684210526	43.51050679851669	74.47129909365559	43.51050679851669
