# Supplementary material for: Psychiatric and Neurological Involvement in COVID-19 Hospitalized Patients Through the Global Pandemic in Central Romania
Source: J Clin Med. 2026 Apr 16;15(8):3030. doi: 10.3390/jcm15083030 (PMC13116866; doi:10.3390/jcm15083030)
Supplement: Supplementary file 1 [file jcm-15-03030-s001.zip › Table_S22_seasonality.csv]

Analysis	Variable	Label	Winter%	Spring%	Summer%	Fall%	Chi2	p	CramersV	Sig	Test	H	rho	N	OR	CI
1.Seasonal_incidence	has_NEURO	Symptom NE (any)	60.0	51.9	41.4	50.4	18.63	0.0003	0.113	***
1.Seasonal_incidence	has_PSY	Symptom PSY (any)	14.9	12.2	11.2	8.7	7.15	0.0671	0.070
1.Seasonal_incidence	has_NEUROPSY	Symptom NEUROPSY	66.4	57.9	44.7	53.6	26.57	0.0000	0.134	***
1.Seasonal_incidence	has_NE3	Symptom NE3 (severe)	11.5	8.2	12.2	6.9	8.68	0.0338	0.077	*
1.Seasonal_incidence	has_PSY1	Symptom PSY1	10.6	10.3	9.8	6.4	6.54	0.0880	0.067
1.Seasonal_incidence	has2_ANY_NE	Clinical NE	31.1	31.7	27.5	22.6	11.83	0.0080	0.090	**
1.Seasonal_incidence	has2_ANY_PSY	Clinical PSY	20.0	12.4	21.7	14.0	15.02	0.0018	0.101	**
1.Seasonal_incidence	has2_ANY_NEUROPSY	Clinical NEUROPSY	40.4	37.0	40.7	29.5	15.24	0.0016	0.102	**
1.Seasonal_incidence	any_behavioral	Any Behavioral	23.8	16.9	22.0	23.8	6.46	0.8911	0.038
1.Seasonal_incidence	SPEC_HAS_NEU	Specialty NEU consult	11.9	10.6	14.2	7.1	11.96	0.0075	0.090	**
1.Seasonal_incidence	SPEC_HAS_PSY	Specialty PSY consult	3.0	4.5	6.4	3.4	5.57	0.1346	0.062
2.Severity_season	EVO_ICU_DAYS	ICU Days						0.1226			KW	5.78
2.Severity_season	hospitalization_days	Hosp Days						0.0000		***	KW	62.37
2.Severity_season	icu	ICU admission					4.88	0.1811	0.058		Chi2
2.Severity_season	high_o2	O2 ≥ 3					4.42	0.2197	0.055		Chi2
2.Severity_season	death	Death					5.74	0.1252	0.062		Chi2
2.Severity_season	EVO_COMP_STROKE	Stroke complication					5.52	0.1374	0.061		Chi2
3.Daylight_spearman	CL2_EVO_NE							0.7763					-0.007	1471.0
3.Daylight_spearman	CL2_EVO_PSY							0.6550					0.012	1471.0
3.Daylight_spearman	CL2_SPEC_NE							0.0012		**			0.084	1471.0
3.Daylight_spearman	CL2_SPEC_PSY							0.0884					0.044	1471.0
3.Daylight_spearman	CL_NE3							0.0211		*			0.060	1471.0
3.Daylight_spearman	CL_PSY1							0.3644					0.024	1471.0
3.Daylight_spearman	RAD_CEREBRAL_BURDEN							0.0028		**			0.078	1471.0
3.Daylight_spearman	RAD_PULM_BURDEN							0.0001		***			-0.100	1471.0
3.Daylight_logistic	has2_ANY_NE							0.7558							1.009	0.954-1.067
3.Daylight_logistic	has2_ANY_PSY							0.0633							1.065	0.997-1.138
3.Daylight_logistic	has2_ANY_NEUROPSY							0.0849							1.046	0.994-1.102
