# Supplementary material for: Psychiatric and Neurological Involvement in COVID-19 Hospitalized Patients Through the Global Pandemic in Central Romania
Source: J Clin Med. 2026 Apr 16;15(8):3030. doi: 10.3390/jcm15083030 (PMC13116866; doi:10.3390/jcm15083030)
Supplement: Supplementary file 1 [file jcm-15-03030-s001.zip › Table_S23_B_interaction_tests.csv]

DV	interaction_type	model_converged	R2_with_interaction	R2_without_interaction	AIC_with_interaction	AIC_without_interaction	interaction_LR_chi2	interaction_LR_df	interaction_LR_p	interaction_significant
has_PSY1	wave × age_group	False	0.0594	0.053	862.4	859.9	5.58	4	0.232774	False
has_NE3	wave × age_group	False	0.21	0.2011	745.4	745.4	7.943	4	0.093671	False
has_PSY	wave × age_group	False	0.0588	0.0542	1004.1	1000.9	4.719	4	0.317322	False
has_NEURO	wave × age_group	False	0.0318	0.0304	2014.3	2009.0	2.772	4	0.596703	False
has2_ANY_NE	wave × age_group	False	0.095	0.0767	1599.8	1623.3	31.516	4	2e-06	True
has2_ANY_PSY	wave × age_group	False	0.0831	0.0803	1231.0	1226.6	3.637	4	0.457419	False
has2_ANY_NEUROPSY	wave × age_group	False	0.075	0.0664	1808.8	1817.3	16.405	4	0.002521	True
has2_SPEC_NE	wave × age_group	False	0.1836	0.1765	916.4	915.9	7.534	4	0.110226	False
has2_SPEC_PSY	wave × age_group	False	0.0692	0.0639	660.2	655.7	3.5	4	0.477874	False
SPEC_HAS_NEU	wave × age_group	False	0.1852	0.1765	829.6	830.0	8.361	4	0.079211	False
SPEC_HAS_PSY	wave × age_group	False	0.0816	0.0754	512.1	507.2	3.179	4	0.528344	False
has_PSY1	wave × sex	False	0.0605	0.0526	859.4	858.3	6.92	4	0.140153	False
has_NE3	wave × sex	False	0.2038	0.2011	748.9	743.4	2.461	4	0.651668	False
has_PSY	wave × sex	False	0.0606	0.0542	1000.3	998.9	6.607	4	0.158149	False
has_NEURO	wave × sex	False	0.034	0.0304	2007.8	2007.1	7.356	4	0.118208	False
has2_ANY_NE	wave × sex	False	0.0729	0.0699	1635.9	1633.0	5.124	4	0.274807	False
has2_ANY_PSY	wave × sex	False	0.0828	0.0797	1229.4	1225.4	4.009	4	0.404729	False
has2_ANY_NEUROPSY	wave × sex	False	0.061	0.059	1833.7	1829.5	3.785	4	0.435879	False
has2_SPEC_NE	wave × sex	False	0.187	0.1764	910.7	914.1	11.33	4	0.023092	True
has2_SPEC_PSY	wave × sex	False	0.0699	0.0639	657.7	653.7	3.969	4	0.410162	False
SPEC_HAS_NEU	wave × sex	False	0.1833	0.1765	829.4	828.0	6.566	4	0.160687	False
SPEC_HAS_PSY	wave × sex	False	0.0829	0.075	509.4	505.5	4.049	4	0.399358	False
has_PSY1	wave × EVO_ICU	False	0.0546	0.0526	864.5	858.3	1.767	4	0.778483	False
has_NE3	wave × EVO_ICU	False	0.2076	0.2011	745.5	743.4	5.875	4	0.208649	False
has_PSY	wave × EVO_ICU	False	0.0566	0.0542	1004.4	998.9	2.533	4	0.638691	False
has_NEURO	wave × EVO_ICU	False	0.0315	0.0304	2012.8	2007.1	2.303	4	0.680191	False
has2_ANY_NE	wave × EVO_ICU	False	0.0735	0.0699	1634.8	1633.0	6.283	4	0.178983	False
has2_ANY_PSY	wave × EVO_ICU	False	0.0854	0.0797	1226.0	1225.4	7.422	4	0.115217	False
has2_ANY_NEUROPSY	wave × EVO_ICU	False	0.0616	0.059	1832.4	1829.5	5.03	4	0.284228	False
has2_SPEC_NE	wave × EVO_ICU	False	0.1785	0.1764	919.9	914.1	2.2	4	0.699078	False
has2_SPEC_PSY	wave × EVO_ICU	False	0.0658	0.0639	660.5	653.7	1.235	4	0.872247	False
SPEC_HAS_NEU	wave × EVO_ICU	False	0.1789	0.1765	833.7	828.0	2.309	4	0.67917	False
SPEC_HAS_PSY	wave × EVO_ICU	False	0.0796	0.075	511.1	505.5	2.372	4	0.667729	False
has_PSY1	wave × high_resp_support	False	0.0637	0.0528	858.6	860.1	9.471	4	0.050347	False
has_NE3	wave × high_resp_support	True	0.2055	0.2012	749.4	745.3	3.848	4	0.426998	False
has_PSY	wave × high_resp_support	False	0.0608	0.0546	1002.2	1000.5	6.3	4	0.177815	False
has_NEURO	wave × high_resp_support	False	0.0313	0.0307	2015.3	2008.6	1.245	4	0.870714	False
has2_ANY_NE	wave × high_resp_support	False	0.072	0.07	1639.5	1634.9	3.417	4	0.4906	False
has2_ANY_PSY	wave × high_resp_support	True	0.0995	0.087	1209.7	1218.0	16.257	4	0.002693	True
has2_ANY_NEUROPSY	wave × high_resp_support	False	0.0629	0.0592	1832.0	1831.0	6.964	4	0.137797	False
has2_SPEC_NE	wave × high_resp_support	False	0.1835	0.1764	916.5	916.0	7.573	4	0.108545	False
has2_SPEC_PSY	wave × high_resp_support	True	0.0728	0.0679	657.8	653.1	3.258	4	0.515576	False
SPEC_HAS_NEU	wave × high_resp_support	False	0.1877	0.1765	827.1	830.0	10.857	4	0.028219	True
SPEC_HAS_PSY	wave × high_resp_support	False	0.0812	0.0782	512.3	505.8	1.557	4	0.816496	False
