# Supplementary material for: Psychiatric and Neurological Involvement in COVID-19 Hospitalized Patients Through the Global Pandemic in Central Romania
Source: J Clin Med. 2026 Apr 16;15(8):3030. doi: 10.3390/jcm15083030 (PMC13116866; doi:10.3390/jcm15083030)
Supplement: Supplementary file 1 [file jcm-15-03030-s001.zip › Table_S24_C1_J_vs_nonJ_prevalence.csv]

DV	label	J_prev_pct	nonJ_prev_pct	OR_J_vs_nonJ	Fisher_p	J_n_events	J_n_total	nonJ_n_events	nonJ_n_total
has_PSY1	PSY1 (mild psychiatric)	8.67	9.47	0.9066	0.681186	111	1281	18	190
has_NE3	NE3 (severe neurological)	8.43	13.16	0.6077	0.041378	108	1281	25	190
has_PSY	ANY Psychiatric (symptom)	10.54	14.74	0.6816	0.106176	135	1281	28	190
has_NEURO	ANY Neurological (symptom)	50.74	48.95	1.0744	0.697561	650	1281	93	190
has2_ANY_NE	Clinical ANY Neurological	27.17	27.89	0.9641	0.861454	348	1281	53	190
has2_ANY_PSY	Clinical ANY Psychiatric	15.61	19.47	0.7651	0.203831	200	1281	37	190
has2_ANY_NEUROPSY	Clinical ANY Neuropsychiatric	35.13	37.37	0.9076	0.569658	450	1281	71	190
has2_SPEC_NE	Specialty Neurological	11.16	16.84	0.6204	0.030152	143	1281	32	190
has2_SPEC_PSY	Specialty Psychiatric	5.7	7.89	0.705	0.249675	73	1281	15	190
SPEC_HAS_NEU	Neurology Consult Requested	9.68	13.68	0.676	0.094939	124	1281	26	190
SPEC_HAS_PSY	Psychiatry Consult Requested	4.14	4.74	0.868	0.698205	53	1281	9	190
