# Supplementary material for: Psychiatric and Neurological Involvement in COVID-19 Hospitalized Patients Through the Global Pandemic in Central Romania
Source: J Clin Med. 2026 Apr 16;15(8):3030. doi: 10.3390/jcm15083030 (PMC13116866; doi:10.3390/jcm15083030)
Supplement: Supplementary file 1 [file jcm-15-03030-s001.zip › Table_S25_E_ICD_chapter_interactions.csv]

DV	interaction_type	model_converged	R2_with_interaction	R2_without_interaction	AIC_with_interaction	AIC_without_interaction	interaction_LR_chi2	interaction_LR_df	interaction_LR_p	interaction_significant	n_ICD_G	n_ICD_F
has_PSY1	wave × has_ICD_G	True	0.0526	0.0526	858.3	858.3	-0.0	4	1.0	False	0.0
has_NE3	wave × has_ICD_G	True	0.2011	0.2011	743.4	743.4	0.0	4	1.0	False	0.0
has_PSY	wave × has_ICD_G	True	0.0542	0.0542	998.9	998.9	-0.0	4	1.0	False	0.0
has_NEURO	wave × has_ICD_G	True	0.0304	0.0304	2007.1	2007.1	-0.0	4	1.0	False	0.0
has2_ANY_NE	wave × has_ICD_G	True	0.0699	0.0699	1633.0	1633.0	-0.0	4	1.0	False	0.0
has2_ANY_PSY	wave × has_ICD_G	True	0.0797	0.0797	1225.4	1225.4	-0.0	4	1.0	False	0.0
has2_ANY_NEUROPSY	wave × has_ICD_G	True	0.059	0.059	1829.5	1829.5	-0.0	4	1.0	False	0.0
has2_SPEC_NE	wave × has_ICD_G	True	0.1764	0.1764	914.1	914.1	-0.0	4	1.0	False	0.0
has2_SPEC_PSY	wave × has_ICD_G	True	0.0639	0.0639	653.7	653.7	-0.0	4	1.0	False	0.0
SPEC_HAS_NEU	wave × has_ICD_G	True	0.1765	0.1765	828.0	828.0	0.0	4	1.0	False	0.0
SPEC_HAS_PSY	wave × has_ICD_G	True	0.075	0.075	505.5	505.5	0.0	4	1.0	False	0.0
has_PSY1	wave × has_ICD_F	True	0.0526	0.0526	860.3	860.3	-0.0	4	1.0	False		1.0
has_NE3	wave × has_ICD_F	True	0.2015	0.2015	744.9	744.9	-0.0	4	1.0	False		1.0
has_PSY	wave × has_ICD_F	True	0.0542	0.0542	1000.8	1000.8	-0.0	4	1.0	False		1.0
has_NEURO	wave × has_ICD_F	True	0.0309	0.0309	2008.1	2008.1	-0.0	4	1.0	False		1.0
has2_ANY_NE	wave × has_ICD_F	True	0.0712	0.0712	1632.8	1632.8	-0.0	4	1.0	False		1.0
has2_ANY_PSY	wave × has_ICD_F	True	0.0827	0.0827	1223.5	1223.5	-0.0	4	1.0	False		1.0
has2_ANY_NEUROPSY	wave × has_ICD_F	True	0.0602	0.0602	1829.3	1829.3	-0.0	4	1.0	False		1.0
has2_SPEC_NE	wave × has_ICD_F	True	0.1768	0.1768	915.7	915.7	-0.0	4	1.0	False		1.0
has2_SPEC_PSY	wave × has_ICD_F	True	0.0642	0.0642	655.5	655.5	-0.0	4	1.0	False		1.0
SPEC_HAS_NEU	wave × has_ICD_F	True	0.1769	0.1769	829.6	829.6	-0.0	4	1.0	False		1.0
SPEC_HAS_PSY	wave × has_ICD_F	True	0.0751	0.0751	507.4	507.4	-0.0	4	1.0	False		1.0
