# Supplementary material for: Psychiatric and Neurological Involvement in COVID-19 Hospitalized Patients Through the Global Pandemic in Central Romania
Source: J Clin Med. 2026 Apr 16;15(8):3030. doi: 10.3390/jcm15083030 (PMC13116866; doi:10.3390/jcm15083030)
Supplement: Supplementary file 1 [file jcm-15-03030-s001.zip › Table_S26_2B2_grouped_incidence.csv]

tier	cluster	indicator	overall_prevalence	test	statistic	p_value	cramers_v	min_expected	trend_Z	trend_p	trend_direction	prev_W1	n_pos_W1	n_tot_W1	prev_W2	n_pos_W2	n_tot_W2	prev_W3	n_pos_W3	n_tot_W3	prev_W4	n_pos_W4	n_tot_W4	prev_W5	n_pos_W5	n_tot_W5	p_adj_BH	trend_p_adj_BH
Tier1-Grouped	ANY Neurological	has_NEURO	0.5050985723997281	Chi-square	13.771001195760991	0.008062957194972728	0.0967556693348969	122.24065261726716	-0.4756292345282319	0.6343385441370171	decreasing	0.46956521739130436	162	345	0.5303643724696356	131	247	0.5948905109489051	163	274	0.4858156028368794	137	282	0.46439628482972134	150	323	0.008062957194972728	0.6343385441370171
Tier1-Grouped	ANY Psychiatric	has_PSY	0.11080897348742352	Chi-square	21.824647886857903	0.00021718729769032793	0.1218056087103367	27.36981645139361	-4.448544473413735	8.645414984397583e-06	decreasing	0.1681159420289855	58	345	0.13360323886639677	33	247	0.08759124087591241	24	274	0.09574468085106383	27	282	0.06501547987616099	21	323	0.0006515618930709839	2.593624495319275e-05
Tier1-Grouped	ANY Neuropsychiatric	has_NEUROPSY	0.5499660095173351	Chi-square	15.10041740186179	0.004497412674352225	0.1013183572636312	111.15839564921822	-2.0268811936827693	0.042674564254535634	decreasing	0.5420289855072464	187	345	0.5991902834008097	148	247	0.6240875912408759	171	274	0.5177304964539007	146	282	0.48606811145510836	157	323	0.006746119011528338	0.06401184638180346
