# Supplementary material for: Psychiatric and Neurological Involvement in COVID-19 Hospitalized Patients Through the Global Pandemic in Central Romania
Source: J Clin Med. 2026 Apr 16;15(8):3030. doi: 10.3390/jcm15083030 (PMC13116866; doi:10.3390/jcm15083030)
Supplement: Supplementary file 1 [file jcm-15-03030-s001.zip › Table_S27_A_sex_effect_summary.csv]

DV	label	sex_male_OR	sex_male_CI_lo	sex_male_CI_hi	sex_male_p	sex_LR_chi2	sex_LR_p	R2_with_sex	AIC_with_sex	R2_without_sex	AIC_without_sex
has_PSY1	PSY1 (mild psychiatric)	0.5464	0.369	0.8091	0.002547	9.559	0.00199	0.0526	858.3	0.0417	865.9
has_NE3	NE3 (severe neurological)	1.2854	0.8674	1.9047	0.210839	1.566	0.210732	0.2011	743.4	0.1993	742.9
has_PSY	ANY Psychiatric (symptom)	0.6729	0.4763	0.9507	0.024674	5.159	0.023122	0.0542	998.9	0.0491	1002.1
has_NEURO	ANY Neurological (symptom)	0.7387	0.5983	0.912	0.004857	7.953	0.004801	0.0304	2007.1	0.0265	2013.1
has2_ANY_NE	Clinical ANY Neurological	0.823	0.6453	1.0496	0.116381	2.476	0.115579	0.0699	1633.0	0.0685	1633.5
has2_ANY_PSY	Clinical ANY Psychiatric	0.8896	0.6622	1.195	0.437028	0.606	0.436323	0.0797	1225.4	0.0792	1224.0
has2_ANY_NEUROPSY	Clinical ANY Neuropsychiatric	0.8226	0.6567	1.0304	0.089176	2.898	0.088667	0.059	1829.5	0.0575	1830.4
has2_SPEC_NE	Specialty Neurological	0.8319	0.5858	1.1813	0.303691	1.064	0.302334	0.1764	914.1	0.1754	913.1
has2_SPEC_PSY	Specialty Psychiatric	1.0104	0.6464	1.5794	0.963707	0.002	0.963713	0.0639	653.7	0.0639	651.7
SPEC_HAS_NEU	Neurology Consult Requested	0.8554	0.5894	1.2414	0.410985	0.679	0.409926	0.1765	828.0	0.1758	826.7
SPEC_HAS_PSY	Psychiatry Consult Requested	1.0092	0.5943	1.7135	0.973065	0.001	0.973069	0.075	505.5	0.075	503.5
