# Supplementary material for: Psychiatric and Neurological Involvement in COVID-19 Hospitalized Patients Through the Global Pandemic in Central Romania
Source: J Clin Med. 2026 Apr 16;15(8):3030. doi: 10.3390/jcm15083030 (PMC13116866; doi:10.3390/jcm15083030)
Supplement: Supplementary file 1 [file jcm-15-03030-s001.zip › Table_S28_B2_severity_neuropsy_results.csv]

Section	DV	Chi2	p	V	H	z	direction	OR	CI_lo	CI_hi	Label	coef
1a.O2_chi2	has_NEURO	0.6145717776117667	0.8930885453247317	0.020439956630688417
1a.O2_chi2	has_PSY	3.7786903379278374	0.2863745508012226	0.0506832336038629
1a.O2_chi2	has2_ANY_NE	6.563955303148155	0.08717410250067742	0.06680000133900191
1a.O2_chi2	has2_ANY_PSY	23.94222769085298	2.5683416782616524e-05	0.12757804476350323
1a.O2_chi2	has2_ANY_NEUROPSY	18.211630271835677	0.0003977819600736713	0.11126743486335595
1b.O2_KW_weights	CL_NE3		0.12383927680325595		5.760921912198608
1b.O2_KW_weights	CL_PSY1		0.990960022496316		0.10719670945644688
1b.O2_KW_weights	CL2_SPEC_NE		0.14957731652956024		5.323615806405351
1b.O2_KW_weights	CL2_SPEC_PSY		0.27546680445918076		3.8733676441284524
1c.O2_trend	has_NEURO		0.6488412671932157			0.45537251219855873	increasing
1c.O2_trend	has_PSY		0.10069580623198128			1.64148968650728	increasing
1c.O2_trend	has2_ANY_NE		0.012196105081871744			2.5064188471237356	increasing
1c.O2_trend	has2_ANY_PSY		0.0001369779980878831			3.8135622589115323	increasing
1c.O2_trend	has2_ANY_NEUROPSY		2.7390122973053578e-05			4.194146249814026	increasing
2a.ICU_OR	has_NEURO		0.9385953119584084					0.9767801857585139	0.7221240162331709	1.3212405484965368
2a.ICU_OR	has_PSY		0.0003372574228384304					2.1528156910322513	1.4392648208013403	3.2201269235318715
2a.ICU_OR	has2_ANY_NE		0.00025728803134351653					1.8385575088931279	1.34154107056618	2.519709450326925
2a.ICU_OR	has2_ANY_PSY		2.5184203133218755e-08					2.7826966860612194	1.9740099181462816	3.9226757552908484
2a.ICU_OR	has2_ANY_NEUROPSY		3.095446179536272e-08					2.383160138555822	1.7558850960443855	3.234523864230032
2c.ICU_adj	has_NEURO		0.7096394243702304					0.9422743886464401	0.6890442961114783	1.2885688605357455
2c.ICU_adj	has_PSY		0.00032593892795266995					2.1569332240173824	1.418291892398618	3.2802563124026163
2c.ICU_adj	has2_ANY_NE		0.010463607355249212					1.5434979089291867	1.1071025736656823	2.1519106282813087
2c.ICU_adj	has2_ANY_PSY		5.801679968036979e-06					2.3003650019833386	1.6046425143925733	3.297730862099796
2c.ICU_adj	has2_ANY_NEUROPSY		2.536748767336211e-05					1.9763475422267012	1.43936503999112	2.7136615793375247
3.Stroke			0.0024405995125302638					5.658861340679523			Evo stroke × symptom NE
3.Stroke			3.6123034261852e-12					inf			Evo stroke × clinical NE
3.Stroke			0.00016122316272836136					7.197831978319783			Evo stroke × death
4b.wave_icu_interaction			0.028812406752721138									0.2630861388138451
5a.BEH_severity			1.8105124431692913e-12					8.44722891566265			Behavioral × ICU
5a.BEH_severity			1.7634156724364045e-07					5.939317319848294			Behavioral × Death
5a.BEH_severity			0.03263874508982261					4.944705882352941			Behavioral × Stroke
5a.BEH_severity			2.9473165504802684e-07					4.33191379532843			Behavioral × Clinical NE
5a.BEH_severity			1.6000455340143735e-42					346.572972972973			Behavioral × Clinical PSY
5c.BEH_death_adj			1.9706318161359213e-06					4.590023245837248	2.449612316946848	8.600672543802956
