# Supplementary material for: Psychiatric and Neurological Involvement in COVID-19 Hospitalized Patients Through the Global Pandemic in Central Romania
Source: J Clin Med. 2026 Apr 16;15(8):3030. doi: 10.3390/jcm15083030 (PMC13116866; doi:10.3390/jcm15083030)
Supplement: Supplementary file 1 [file jcm-15-03030-s001.zip › Table_S29_O2_stratified_incidence.csv]

indicator	label	trend_Z	trend_p	trend_direction	prev_0_none	n_pos_0_none	n_tot_0_none	prev_1_lowflow	n_pos_1_lowflow	n_tot_1_lowflow	prev_2_highflow	n_pos_2_highflow	n_tot_2_highflow	prev_3_NIV_intub	n_pos_3_NIV_intub	n_tot_3_NIV_intub	trend_p_adj_BH
has_NE2	NE2 (mild-mod neuro)	-0.2430922067440924	0.8079339682893232	decreasing	0.4472361809045226	445	995	0.47572815533980584	147	309	0.4367816091954023	38	87	0.4125	33	80	0.8483306667037894
has_NE3	NE3 (severe neuro)	2.0324795361587493	0.042105133391664426	increasing	0.08442211055276382	84	995	0.08737864077669903	27	309	0.10344827586206896	9	87	0.1625	13	80	0.0884207801224953
has_NECA	NECA (neuro-cardio)	0.050365322679882724	0.9598312697915836	increasing	0.017085427135678392	17	995	0.012944983818770227	4	309	0.011494252873563218	1	87	0.025	2	80	0.9598312697915836
has_NEPSY3	NEPSY3 (neuro-psych)	3.8613997333899652	0.00011273927793582563	increasing	0.004020100502512563	4	995	0.009708737864077669	3	309	0.011494252873563218	1	87	0.05	4	80	0.00039458747277538975
has_PSY1	PSY1 (mild psych)	-0.26588350529807137	0.7903289288633089	decreasing	0.08944723618090453	89	995	0.08414239482200647	26	309	0.08045977011494253	7	87	0.0875	7	80	0.8483306667037894
has_PSY2	PSY2 (mod psych)	4.060897001028738	4.88845356523871e-05	increasing	0.019095477386934675	19	995	0.038834951456310676	12	309	0.05747126436781609	5	87	0.0875	7	80	0.00020531504974002581
has_NEURO	ANY Neurological	0.6140970756661711	0.5391511805735008	increasing	0.4984924623115578	496	995	0.5210355987055016	161	309	0.5057471264367817	44	87	0.525	42	80	0.6290097106690843
has_PSY	ANY Psychiatric	1.6829422016236348	0.09238628089707354	increasing	0.10452261306532663	104	995	0.11326860841423948	35	309	0.11494252873563218	10	87	0.175	14	80	0.14923937683373417
has_NEUROPSY	ANY Neuropsychiatric	1.092631866957404	0.27455546530188646	increasing	0.5396984924623116	537	995	0.5728155339805825	177	309	0.5402298850574713	47	87	0.6	48	80	0.4118331979528297
has2_EVO_NE	EVO Neurological	4.432499489231075	9.314692325897186e-06	increasing	0.01407035175879397	14	995	0.032362459546925564	10	309	0.022988505747126436	2	87	0.1	8	80	9.780426942192046e-05
has2_EVO_PSY	EVO Psychiatric	5.943651431847576	2.787420049562935e-09	increasing	0.019095477386934675	19	995	0.038834951456310676	12	309	0.11494252873563218	10	87	0.1125	9	80	5.8535821040821636e-08
has2_DISC_NE	DISC Neurological	-1.8764014741946902	0.060600172312946246	decreasing	0.15678391959798996	156	995	0.16828478964401294	52	309	0.16091954022988506	14	87	0.0375	3	80	0.10605030154765593
has2_DISC_PSY	DISC Psychiatric	0.9852509281668923	0.32450083027438603	increasing	0.10150753768844221	101	995	0.13268608414239483	41	309	0.16091954022988506	14	87	0.0875	7	80	0.4259073397351317
has2_RAD_NE	RAD Neurological	2.3279420364434253	0.019915181724596925	increasing	0.10753768844221105	107	995	0.1262135922330097	39	309	0.12643678160919541	11	87	0.2	16	80	0.05227735202706693
has2_SPEC_NE	SPEC Neurological	1.931482730274975	0.053423382968840506	increasing	0.11256281407035176	112	995	0.11650485436893204	36	309	0.12643678160919541	11	87	0.2	16	80	0.10199009475869551
has2_SPEC_PSY	SPEC Psychiatric	1.0220882004189924	0.3067391573462579	increasing	0.053266331658291456	53	995	0.0744336569579288	23	309	0.09195402298850575	8	87	0.05	4	80	0.4259073397351317
has2_ANY_NE	Clinical ANY Neurological	2.2417761914771104	0.02497584072678937	increasing	0.2623115577889447	261	995	0.26537216828478966	82	309	0.3103448275862069	27	87	0.3875	31	80	0.058276961695841865
has2_ANY_PSY	Clinical ANY Psychiatric	4.128551288146975	3.650560177556235e-05	increasing	0.13366834170854272	133	995	0.1941747572815534	60	309	0.3103448275862069	27	87	0.2125	17	80	0.00020200980202920405
has2_ANY_NEUROPSY	Clinical ANY Neuropsychiatric	4.116433324384474	3.8478057529372196e-05	increasing	0.32763819095477387	326	995	0.36245954692556637	112	309	0.4827586206896552	42	87	0.5125	41	80	0.00020200980202920405
cross_NE_both	Cross-source NE agreement	0.7968434985562899	0.42554192875176833	increasing	0.17587939698492464	175	995	0.16181229773462782	50	309	0.1724137931034483	15	87	0.2375	19	80	0.5256694413992432
cross_PSY_both	Cross-source PSY agreement	2.875236800568537	0.004037245854099916	increasing	0.044221105527638194	44	995	0.07766990291262135	24	309	0.08045977011494253	7	87	0.1	8	80	0.012111737562299748
