# Supplementary material for: Psychiatric and Neurological Involvement in COVID-19 Hospitalized Patients Through the Global Pandemic in Central Romania
Source: J Clin Med. 2026 Apr 16;15(8):3030. doi: 10.3390/jcm15083030 (PMC13116866; doi:10.3390/jcm15083030)
Supplement: Supplementary file 1 [file jcm-15-03030-s001.zip › Table_S2_odds_ratios_vs_W1.xlsx]

## Sheet: STable2_odds_ratios_vs_W1
tier	cluster	indicator	wave	wave_label	ref_wave	OR	CI_low	CI_high	p_fisher	n_wave	n_ref	prev_wave	prev_ref	p_adj_BH
Tier1-Clusters	NE2 (mild-mod neuro)	has_NE2	2	W2:Alpha	1	1.29521e+16	0.9332112331468392	1.79764e+16	0.13278632019274836	247	345	0.5020242914979757	0.43768115942028984	0.28971560769326915
Tier1-Clusters	NE2 (mild-mod neuro)	has_NE2	3	W3:Delta	1	1.80318e+16	1308261596679180	2485336710806590	0.00036351221458759907	274	345	0.583941605839416	0.43768115942028984	0.0021810732875255944
Tier1-Clusters	NE2 (mild-mod neuro)	has_NE2	4	W4:OmEarly	1	0.8977898348360329	0.65284989879164	1.23463e+16	0.5170842024379821	282	345	0.41134751773049644	0.43768115942028984	0.8345537605152288
Tier1-Clusters	NE2 (mild-mod neuro)	has_NE2	5	W5:OmLate	1	0.6819622736260632	0.4988625013617973	0.9322659878817755	0.01752531441339885	323	345	0.34674922600619196	0.43768115942028984	0.0701012576535954
Tier1-Clusters	NE3 (severe neuro)	has_NE3	2	W2:Alpha	1	0.809375	0.3140195986654445	2.08614e+16	0.8142283807895596	247	345	0.02834008097165992	0.034782608695652174	1.0
Tier1-Clusters	NE3 (severe neuro)	has_NE3	3	W3:Delta	1	0.8345864661654135	0.33627730353508883	2.07131e+16	0.8204121318208119	274	345	0.029197080291970802	0.034782608695652174	1.0
Tier1-Clusters	NE3 (severe neuro)	has_NE3	4	W4:OmEarly	1	4720954356846470	2.42957e+16	9173405059935260	8.70073e+08	282	345	0.1453900709219858	0.034782608695652174	1.04409e+11
Tier1-Clusters	NE3 (severe neuro)	has_NE3	5	W5:OmLate	1	6991279069767440	3.69788e+16	1.32178e+16	4253.81	323	345	0.20123839009287925	0.034782608695652174	1.02091e+06
Tier1-Clusters	NECA (neuro-cardio)	has_NECA	2	W2:Alpha	1	0.8360655737704918	0.19793454107362093	3.5315e+16	1.0	247	345	0.012145748987854251	0.014492753623188406	1.0
Tier1-Clusters	NECA (neuro-cardio)	has_NECA	3	W3:Delta	1	0.2490842490842491	0.028929396057228437	2144633887936340	0.23498024587825592	274	345	0.0036496350364963502	0.014492753623188406	0.46996049175651183
Tier1-Clusters	NECA (neuro-cardio)	has_NECA	4	W4:OmEarly	1	0.10957361222847949	0.0060329984105598885	1.99012e+16	0.06782577100048093	282	345	0.0	0.014492753623188406	0.18086872266794915
Tier1-Clusters	NECA (neuro-cardio)	has_NECA	5	W5:OmLate	1	3311688311688310	1.18965e+16	9218891750156240	0.02126430255185196	323	345	0.04643962848297214	0.014492753623188406	0.07290618017777814
Tier1-Clusters	NEPSY3 (neuro-psych)	has_NEPSY3	2	W2:Alpha	1	0.9306122448979591	0.15433779226068267	5611322655770810	1.0	247	345	0.008097165991902834	0.008695652173913044	1.0
Tier1-Clusters	NEPSY3 (neuro-psych)	has_NEPSY3	3	W3:Delta	1	1.26199e+16	0.2527054475084113	6302299330904530	1.0	274	345	0.010948905109489052	0.008695652173913044	1.0
Tier1-Clusters	NEPSY3 (neuro-psych)	has_NEPSY3	4	W4:OmEarly	1	0.8142857142857143	0.13511925669328412	4.90723e+16	1.0	282	345	0.0070921985815602835	0.008695652173913044	1.0
Tier1-Clusters	NEPSY3 (neuro-psych)	has_NEPSY3	5	W5:OmLate	1	0.7102803738317757	0.11791854855439644	4278361764416380	1.0	323	345	0.006191950464396285	0.008695652173913044	1.0
Tier1-Clusters	PSY1 (mild psych)	has_PSY1	2	W2:Alpha	1	0.7977272727272727	0.4809235836794136	1.32322e+16	0.44722042832331665	247	345	0.10931174089068826	0.13333333333333333	0.8256377138276616
Tier1-Clusters	PSY1 (mild psych)	has_PSY1	3	W3:Delta	1	0.4843137254901961	0.2766433399072875	0.8478779383476278	0.011761928399371098	274	345	0.06934306569343066	0.13333333333333333	0.05645725631698127
Tier1-Clusters	PSY1 (mild psych)	has_PSY1	4	W4:OmEarly	1	0.5772200772200772	0.3406201497047269	0.9781659066111559	0.040863029259142834	282	345	0.08156028368794327	0.13333333333333333	0.12258908777742851
Tier1-Clusters	PSY1 (mild psych)	has_PSY1	5	W5:OmLate	1	0.29449838187702265	0.1585799017369418	0.5469122882422667	3.90972e+10	323	345	0.043343653250773995	0.13333333333333333	0.000312777314137067
Tier1-Clusters	PSY2 (mod psych)	has_PSY2	2	W2:Alpha	1	0.8548439008690055	0.34884791728679776	2094775570215490	0.824046213026953	247	345	0.032388663967611336	0.03768115942028986	1.0
Tier1-Clusters	PSY2 (mod psych)	has_PSY2	3	W3:Delta	1	0.8673439767779391	0.3651612110695494	2.06015e+16	0.829155084231024	274	345	0.032846715328467155	0.03768115942028986	1.0
Tier1-Clusters	PSY2 (mod psych)	has_PSY2	4	W4:OmEarly	1	0.36745987825124515	0.11847367945901707	1.13972e+16	0.08555205331203877	282	345	0.014184397163120567	0.03768115942028986	0.20532492794889304
Tier1-Clusters	PSY2 (mod psych)	has_PSY2	5	W5:OmLate	1	0.7319941205291524	0.30858094787540724	1.73639e+16	0.521596100322018	323	345	0.02786377708978328	0.03768115942028986	0.8345537605152288
Tier1-Grouped	ANY Neurological	has_NEURO	2	W2:Alpha	1	1.2757e+16	0.9195854762376995	1769728560525760	0.15676845366417352	247	345	0.5303643724696356	0.46956521739130436	0.26839868031476216
Tier1-Grouped	ANY Neurological	has_NEURO	3	W3:Delta	1	1.65883e+16	1.20365e+16	2.28612e+16	0.0020873571924286505	274	345	0.5948905109489051	0.46956521739130436	0.012524143154571904
Tier1-Grouped	ANY Neurological	has_NEURO	4	W4:OmEarly	1	1.06731e+16	0.7788927106197022	1.46251e+16	0.6887138109055648	282	345	0.4858156028368794	0.46956521739130436	0.7513241573515252
Tier1-Grouped	ANY Neurological	has_NEURO	5	W5:OmLate	1	0.9794476557482338	0.7225737375302954	1327639880228120	0.9381741554594516	323	345	0.46439628482972134	0.46956521739130436	0.9381741554594516
Tier1-Grouped	ANY Psychiatric	has_PSY	2	W2:Alpha	1	0.7630518852723172	0.4804634521658481	1211846971903810	0.29838761551048665	247	345	0.13360323886639677	0.1681159420289855	0.3978501540139822
Tier1-Grouped	ANY Psychiatric	has_PSY	3	W3:Delta	1	0.4750344827586207	0.2866806958944534	0.7871397099329989	0.003979328803077203	274	345	0.08759124087591241	0.1681159420289855	0.01591731521230881
Tier1-Grouped	ANY Psychiatric	has_PSY	4	W4:OmEarly	1	0.5239350912778905	0.3220106996492325	0.8524809274082943	0.009678453299884274	282	345	0.09574468085106383	0.1681159420289855	0.02903535989965282
Tier1-Grouped	ANY Psychiatric	has_PSY	5	W5:OmLate	1	0.34408540762731216	0.2036156630670396	0.5814619855795308	3.7088e+11	323	345	0.06501547987616099	0.1681159420289855	0.00044505626718809493
Tier1-Grouped	ANY Neuropsychiatric	has_NEUROPSY	2	W2:Alpha	1	1.26311e+16	0.9071012318179016	1758847742689700	0.17893245354317477	247	345	0.5991902834008097	0.5420289855072464	0.26839868031476216
Tier1-Grouped	ANY Neuropsychiatric	has_NEUROPSY	3	W3:Delta	1	1.40273e+16	101508976726698	1.9384e+16	0.04101134044179866	274	345	0.6240875912408759	0.5420289855072464	0.09842721706031678
Tier1-Grouped	ANY Neuropsychiatric	has_NEUROPSY	4	W4:OmEarly	1	0.9070462409562755	0.6617548707899946	1243259278546360	0.5736998345484814	282	345	0.5177304964539007	0.5420289855072464	0.6884398014581776
Tier1-Grouped	ANY Neuropsychiatric	has_NEUROPSY	5	W5:OmLate	1	0.7991108820307969	0.5895853303424494	1083097168325290	0.1633254979247444	323	345	0.48606811145510836	0.5420289855072464	0.26839868031476216
Tier2-Clinical	EVO Neurological	has2_EVO_NE	2	W2:Alpha	1	0.4634146341463415	0.04791971333840164	4481519361863330	0.644135755541672	247	345	0.004048582995951417	0.008695652173913044	0.9492526923772008
Tier2-Clinical	EVO Neurological	has2_EVO_NE	3	W3:Delta	1	1.26199e+16	0.2527054475084113	6302299330904530	1.0	274	345	0.010948905109489052	0.008695652173913044	1.0
Tier2-Clinical	EVO Neurological	has2_EVO_NE	4	W4:OmEarly	1	3758241758241750	1.00769e+16	1.40166e+16	0.04195446843145593	282	345	0.031914893617021274	0.008695652173913044	0.08390893686291186
Tier2-Clinical	EVO Neurological	has2_EVO_NE	5	W5:OmLate	1	6727868852459010	1.96265e+16	2.30628e+16	0.0005293859060804258	323	345	0.05572755417956656	0.008695652173913044	0.0016469783744724358
Tier2-Clinical	EVO Psychiatric	has2_EVO_PSY	2	W2:Alpha	1	0.809375	0.3140195986654445	2.08614e+16	0.8142283807895596	247	345	0.02834008097165992	0.034782608695652174	1.0
Tier2-Clinical	EVO Psychiatric	has2_EVO_PSY	3	W3:Delta	1	0.9424528301886792	0.3912284832314783	2270328913156150	1.0	274	345	0.032846715328467155	0.034782608695652174	1.0
Tier2-Clinical	EVO Psychiatric	has2_EVO_PSY	4	W4:OmEarly	1	1.02022e+16	0.4341616192004874	2397379230747990	1.0	282	345	0.03546099290780142	0.034782608695652174	1.0
Tier2-Clinical	EVO Psychiatric	has2_EVO_PSY	5	W5:OmLate	1	1.07074e+16	0.4739787660723222	2418849251603340	1.0	323	345	0.03715170278637771	0.034782608695652174	1.0
Tier2-Clinical	DISC Neurological	has2_DISC_NE	2	W2:Alpha	1	3.63254e+16	2239654910373830	5891700242750060	7.64089e+07	247	345	0.242914979757085	0.08115942028985507	5.34862e+08
Tier2-Clinical	DISC Neurological	has2_DISC_NE	3	W3:Delta	1	1.93529e+16	1.16024e+16	3.22808e+16	0.013540039527516552	274	345	0.145985401459854	0.08115942028985507	0.03159342556420529
Tier2-Clinical	DISC Neurological	has2_DISC_NE	4	W4:OmEarly	1	2681390977443600	1.64741e+16	436435279838419	7.01594e+10	282	345	0.19148936170212766	0.08115942028985507	0.0002806377771908958
Tier2-Clinical	DISC Neurological	has2_DISC_NE	5	W5:OmLate	1	1.73865e+16	1052054047987730	2.87333e+16	0.03277998502790018	323	345	0.13312693498452013	0.08115942028985507	0.0706030446754773
Tier2-Clinical	DISC Psychiatric	has2_DISC_PSY	2	W2:Alpha	1	0.29037267080745344	0.16617276722444524	0.5074013592008726	3.32955e+09	247	345	0.06882591093117409	0.2028985507246377	1.55379e+11
Tier2-Clinical	DISC Psychiatric	has2_DISC_PSY	3	W3:Delta	1	0.3944348823866896	0.24217739172103261	0.6424170123304286	0.00012137441540198147	274	345	0.09124087591240876	0.2028985507246377	0.00042481045390693517
Tier2-Clinical	DISC Psychiatric	has2_DISC_PSY	4	W4:OmEarly	1	0.23630504833512353	0.133815064380512	0.41729289693333865	4.90837e+08	282	345	0.05673758865248227	0.2028985507246377	4.58114e+08
Tier2-Clinical	DISC Psychiatric	has2_DISC_PSY	5	W5:OmLate	1	0.4774305555555556	0.30806403560632806	0.7399108919983396	0.0009223930154626091	323	345	0.10835913312693499	0.2028985507246377	0.0023479094939048233
Tier2-Clinical	RAD Neurological	has2_RAD_NE	2	W2:Alpha	1	0.652542372881356	0.3120011749787279	1.36478e+16	0.28625124641287714	247	345	0.044534412955465584	0.06666666666666667	0.5009396812225351
Tier2-Clinical	RAD Neurological	has2_RAD_NE	3	W3:Delta	1	0.5855513307984791	0.2802880859122657	1223278399022610	0.1601709779614487	274	345	0.040145985401459854	0.06666666666666667	0.29898582552803754
Tier2-Clinical	RAD Neurological	has2_RAD_NE	4	W4:OmEarly	1	2.45	1.43463e+16	4.18401e+16	0.0009209478058797814	282	345	0.14893617021276595	0.06666666666666667	0.0023479094939048233
Tier2-Clinical	RAD Neurological	has2_RAD_NE	5	W5:OmLate	1	5080168776371300	311311359893725	829012947205919	13344.1	323	345	0.26625386996904027	0.06666666666666667	37363.5
Tier2-Clinical	SPEC Neurological	has2_SPEC_NE	2	W2:Alpha	1	0.8297872340425532	0.3978506968390485	1.73067e+16	0.7138356391258911	247	345	0.048582995951417005	0.057971014492753624	0.9846912170281538
Tier2-Clinical	SPEC Neurological	has2_SPEC_NE	3	W3:Delta	1	0.9411196911196911	0.47248077963224716	1.87459e+16	1.0	274	345	0.05474452554744526	0.057971014492753624	1.0
Tier2-Clinical	SPEC Neurological	has2_SPEC_NE	4	W4:OmEarly	1	5163551401869150	3046670615618590	8751278508107270	5193.64	282	345	0.24113475177304963	0.057971014492753624	727109
Tier2-Clinical	SPEC Neurological	has2_SPEC_NE	5	W5:OmLate	1	3.70722e+16	2.17876e+16	6307962820659020	3.32885e+08	323	345	0.18575851393188855	0.057971014492753624	1.86415e+09
Tier2-Clinical	SPEC Psychiatric	has2_SPEC_PSY	2	W2:Alpha	1	0.8647629310344828	0.44390460357542116	1.68463e+16	0.7385184127711153	247	345	0.06072874493927125	0.06956521739130435	0.9846912170281538
Tier2-Clinical	SPEC Psychiatric	has2_SPEC_PSY	3	W3:Delta	1	0.6661877394636015	0.33266445249127546	1.3341e+16	0.306438890330904	274	345	0.04744525547445255	0.06956521739130435	0.5047228781920772
Tier2-Clinical	SPEC Psychiatric	has2_SPEC_PSY	4	W4:OmEarly	1	0.9119318181818182	0.4844988159230104	1.71645e+16	0.8728060764834313	282	345	0.06382978723404255	0.06956521739130435	1.0
Tier2-Clinical	SPEC Psychiatric	has2_SPEC_PSY	5	W5:OmLate	1	0.7893442622950819	0.42001927465596217	1.48342e+16	0.5248454094886121	323	345	0.05572755417956656	0.06956521739130435	0.816426192537841
Tier2-ClinGrouped	Clinical ANY Neurological	has2_ANY_NE	2	W2:Alpha	1	1.99438e+16	1.3473e+16	2952246782602790	0.000619440178112188	247	345	0.291497975708502	0.17101449275362318	0.001238880356224376
Tier2-ClinGrouped	Clinical ANY Neurological	has2_ANY_NE	3	W3:Delta	1	1330232558139530	0.8899953213495474	1.98823e+16	0.1808149961553984	274	345	0.21532846715328466	0.17101449275362318	0.24108666154053118
Tier2-ClinGrouped	Clinical ANY Neurological	has2_ANY_NE	4	W4:OmEarly	1	2622395109752700	1.80788e+16	3803884011408900	3.05249e+09	282	345	0.35106382978723405	0.17101449275362318	1.83149e+10
Tier2-ClinGrouped	Clinical ANY Neurological	has2_ANY_NE	5	W5:OmLate	1	2573058076953970	1791570389596620	3.69543e+16	2.24179e+08	323	345	0.34674922600619196	0.17101449275362318	1.83149e+10
Tier2-ClinGrouped	Clinical ANY Psychiatric	has2_ANY_PSY	2	W2:Alpha	1	0.4295589203423305	0.27277989259455915	0.6764459956728829	0.0002003161875613545	247	345	0.1214574898785425	0.24347826086956523	0.0006009485626840635
Tier2-ClinGrouped	Clinical ANY Psychiatric	has2_ANY_PSY	3	W3:Delta	1	0.45502092050209203	0.29552191646490655	0.7006046812746551	0.00030461281325749835	274	345	0.12773722627737227	0.24347826086956523	0.000731070751817996
Tier2-ClinGrouped	Clinical ANY Psychiatric	has2_ANY_PSY	4	W4:OmEarly	1	0.4402834008097166	0.2861229819089175	0.6775040289852645	0.00014364998153783325	282	345	0.12411347517730496	0.24347826086956523	0.000574599926151333
Tier2-ClinGrouped	Clinical ANY Psychiatric	has2_ANY_PSY	5	W5:OmLate	1	0.609920634920635	0.4155974958037483	0.8951044812783382	0.012589604111298676	323	345	0.16408668730650156	0.24347826086956523	0.021582178476512014
Tier2-ClinGrouped	Clinical ANY Neuropsychiatric	has2_ANY_NEUROPSY	2	W2:Alpha	1	1.12148e+16	0.7952786102035004	1.58149e+16	0.5388275751879599	247	345	0.3562753036437247	0.33043478260869563	0.5388275751879599
Tier2-ClinGrouped	Clinical ANY Neuropsychiatric	has2_ANY_NEUROPSY	3	W3:Delta	1	0.8805456048498209	0.6257157320338854	1.23916e+16	0.4878214629853418	274	345	0.3029197080291971	0.33043478260869563	0.532168868711282
Tier2-ClinGrouped	Clinical ANY Neuropsychiatric	has2_ANY_NEUROPSY	4	W4:OmEarly	1	1.23895e+16	0.8916833381864814	1.72145e+16	0.2084914009632124	282	345	0.37943262411347517	0.33043478260869563	0.2501896811558549
Tier2-ClinGrouped	Clinical ANY Neuropsychiatric	has2_ANY_NEUROPSY	5	W5:OmLate	1	1.3474e+16	0.9822525383001803	1.84828e+16	0.06495548375395718	323	345	0.3993808049535604	0.33043478260869563	0.09743322563093577
Tier3-CrossSource	Cross-source NE agreement	cross_NE_both	2	W2:Alpha	1	1.81463e+16	1.12059e+16	2.93853e+16	0.018221739554987623	247	345	0.1700404858299595	0.10144927536231885	0.024295652739983496
Tier3-CrossSource	Cross-source NE agreement	cross_NE_both	3	W3:Delta	1	1603448275862060	0.9924259070444115	2.59067e+16	0.06543093588897876	274	345	0.15328467153284672	0.10144927536231885	0.06543093588897876
Tier3-CrossSource	Cross-source NE agreement	cross_NE_both	4	W4:OmEarly	1	2393822393822390	1.52472e+16	3.75833e+16	0.0001293639302487647	282	345	0.2127659574468085	0.10144927536231885	0.00034497048066337255
Tier3-CrossSource	Cross-source NE agreement	cross_NE_both	5	W5:OmLate	1	2.91593e+16	1.89448e+16	4488133927534720	6.37255e+08	323	345	0.2476780185758514	0.10144927536231885	5.09804e+08
Tier3-CrossSource	Cross-source PSY agreement	cross_PSY_both	2	W2:Alpha	1	0.3245798319327731	0.15336069170895766	0.6869561301760466	0.002454905758329945	247	345	0.03643724696356275	0.10434782608695652	0.00490981151665989
Tier3-CrossSource	Cross-source PSY agreement	cross_PSY_both	3	W3:Delta	1	0.5322997416020672	0.28874777233584015	0.9812820809577486	0.04212685588003683	274	345	0.058394160583941604	0.10434782608695652	0.04814497814861352
Tier3-CrossSource	Cross-source PSY agreement	cross_PSY_both	4	W4:OmEarly	1	0.21848484848484848	0.0956744850614382	0.49893792463887693	5.39131e+10	282	345	0.024822695035460994	0.10434782608695652	0.00021565221198767748
Tier3-CrossSource	Cross-source PSY agreement	cross_PSY_both	5	W5:OmLate	1	0.4180194805194805	0.22427332562020397	0.779139853616344	0.005361524019807499	323	345	0.04643962848297214	0.10434782608695652	0.008578438431691999
