# Supplementary material for: Psychiatric and Neurological Involvement in COVID-19 Hospitalized Patients Through the Global Pandemic in Central Romania
Source: J Clin Med. 2026 Apr 16;15(8):3030. doi: 10.3390/jcm15083030 (PMC13116866; doi:10.3390/jcm15083030)
Supplement: Supplementary file 1 [file jcm-15-03030-s001.zip › Table_S30_B6_significant_enrichments.csv]

cluster	ICD_code	chapter	label	n_cluster	prev_cluster_pct	n_non_cluster	prev_non_pct	OR	p_fisher	chi2	p_chi2	enriched_in	p_adj_BH	significant
NE2	R51	Symptoms/Signs	Headache	307	46.3	34	4.2	19.631	1.2548433335226977e-87	362.41	8.404081236878859e-81	cluster	3.0241724337897016e-85	True
NE2	R43.0	Symptoms/Signs	Anosmia	80	12.1	21	2.6	5.143	5.368869682695373e-13	51.04	9.027391398478017e-13	cluster	6.469487967647924e-11	True
NE2	R50.9	Symptoms/Signs	Fever unspecified	265	40.0	190	23.5	2.166	1.28526245624812e-11	46.16	1.0920712704096743e-11	cluster	1.0324941731859897e-09	True
NE2	R43.8	Symptoms/Signs	Other olfactory disturbance	62	9.4	21	2.6	3.866	2.226373569861979e-08	31.19	2.3419418991174688e-08	cluster	1.3413900758418424e-06	True
NE2	Z71.3	Health Status/Contact	Dietary counseling	501	75.6	517	64.0	1.741	1.7838116102651414e-06	22.92	1.692160597121382e-06	cluster	8.597971961477982e-05	True
NE2	Z71.9	Health Status/Contact	Counseling unspecified	492	74.2	508	62.9	1.699	3.961108911281916e-06	21.5	3.5324830509010438e-06	cluster	0.00015910454126982364	True
NE2	R53	Symptoms/Signs	Malaise/fatigue	167	25.2	126	15.6	1.822	5.589576729460644e-06	21.02	4.55265409726508e-06	cluster	0.00019244114168571647	True
NE2	I47.1	Circulatory	Supraventricular tachycardia	192	29.0	155	19.2	1.717	1.4822978932039602e-05	19.31	1.1114494804695766e-05	cluster	0.000446542240327693	True
NE2	A04.7	Infectious		7	1.1	36	4.5	0.229	7.249641948974987e-05	14.83	0.00011751011300146653	non-cluster	0.00194129301078108	True
NE2	I25.9	Circulatory	Chronic ischemic heart disease	59	8.9	126	15.6	0.529	0.00010422157622439233	14.85	0.00011658858223640391	non-cluster	0.0025117399870078555	True
NE2	M79.19	Musculoskeletal		16	2.4	2	0.2	9.966	0.0001548672631748461	12.4	0.0004299424479284098	cluster	0.0033930009477398104	True
NE2	R73	Symptoms/Signs	Elevated glucose	154	23.2	127	15.7	1.622	0.00031123972184938446	13.29	0.0002666897324672268	cluster	0.0062507310804751385	True
NE2	D64.9	Blood/Immune	Anemia unspecified	56	8.4	116	14.4	0.55	0.00043878962909673594	12.32	0.00044839434094740515	non-cluster	0.008134484662485644	True
NE2	R42	Symptoms/Signs	Dizziness	25	3.8	8	1.0	3.918	0.0005430269664896228	12.84	0.0003393451875368509	cluster	0.00934782135171422	True
NE2	R79.8	Symptoms/Signs	Abnormal blood chemistry	414	62.4	433	53.6	1.44	0.000688370150472141	11.69	0.000628673951347373	cluster	0.011059813750919066	True
NE2	I50.1	Circulatory		15	2.3	45	5.6	0.392	0.0013519717623551824	10.18	0.0014207318381472612	non-cluster	0.020364074670474935	True
NE2	I50.0	Circulatory		20	3.0	53	6.6	0.443	0.0016661131590830526	9.69	0.001850922248130223	non-cluster	0.023619604196412687	True
NE2	I34.0	Circulatory		20	3.0	52	6.4	0.452	0.002330964143201778	9.15	0.0024935520946502863	non-cluster	0.0312090199173127	True
NE2	R09.1	Symptoms/Signs		30	4.5	68	8.4	0.516	0.003123764301595039	8.87	0.0029044797296321197	non-cluster	0.03962248403602129	True
NE3	G81.9	Nervous System		24	18.0	8	0.6	36.606	6.803367678528098e-20	173.05	1.5993269302734207e-39	cluster	1.6396116105252716e-17	True
NE3	R47.0	Symptoms/Signs		16	12.0	1	0.1	182.838	1.329313627729694e-16	141.08	1.5439446190918188e-32	cluster	1.6018229214142813e-14	True
NE3	G31.0	Nervous System		25	18.8	42	3.1	7.143	6.2732634250971e-11	68.23	1.457904731182499e-16	cluster	5.0395216181613365e-09	True
NE3	I64	Circulatory		10	7.5	2	0.1	54.309	1.4980297297086325e-09	72.34	1.8074252612612614e-17	cluster	9.025629121494511e-08	True
NE3	I63.9	Circulatory		12	9.0	7	0.5	18.857	5.401390616399785e-09	68.54	1.2401822412669734e-16	cluster	2.603470277104696e-07	True
NE3	Z71.3	Health Status/Contact	Dietary counseling	63	47.4	955	71.4	0.361	3.813868896639584e-08	32.71	1.0673191398586228e-08	non-cluster	1.5319040068168996e-06	True
NE3	R51	Symptoms/Signs	Headache	8	6.0	333	24.9	0.193	6.683460361004395e-08	24.2	8.696443190005735e-07	non-cluster	2.301019924288656e-06	True
NE3	G81.1	Nervous System		8	6.0	2	0.1	42.752	1.4112836300744818e-07	53.26	2.9181623165977667e-13	cluster	4.2514919355993765e-06	True
NE3	R50.9	Symptoms/Signs	Fever unspecified	16	12.0	439	32.8	0.28	1.9706676508301926e-07	24.45	7.619384361611806e-07	non-cluster	5.277010042778627e-06	True
NE3	I69.4	Circulatory		13	9.8	17	1.3	8.418	4.803376867201971e-07	43.79	3.656660404248316e-11	cluster	1.157613824995675e-05	True
NE3	Z71.9	Health Status/Contact	Counseling unspecified	64	48.1	936	70.0	0.398	7.711370761400666e-07	26.5	2.6391863552349794e-07	non-cluster	1.6894912304523275e-05	True
NE3	I69.3	Circulatory		14	10.5	27	2.0	5.712	5.258342268834876e-06	32.32	1.306464068461054e-08	cluster	0.0001056050405657671	True
NE3	I46.9	Circulatory		15	11.3	34	2.5	4.875	1.1056189457911633e-05	28.68	8.544168145355246e-08	cluster	0.00020496474302743876	True
NE3	R53	Symptoms/Signs	Malaise/fatigue	9	6.8	284	21.2	0.269	1.906478777012337e-05	15.86	6.83785727671463e-05	non-cluster	0.0003281867037571237	True
NE3	I47.1	Circulatory	Supraventricular tachycardia	13	9.8	334	25.0	0.326	3.767430256815175e-05	15.48	8.327915426463977e-05	non-cluster	0.0006053004612616382	True
NE3	N39.0	Genitourinary	UTI unspecified	27	20.3	111	8.3	2.816	5.6617441873869e-05	20.51	5.938714884689218e-06	cluster	0.0008528002182251518	True
NE3	R41.0	Symptoms/Signs		6	4.5	5	0.4	12.595	0.00015472719752704402	27.9	1.2747529913475717e-07	cluster	0.002071625255778756	True
NE3	I63.8	Circulatory		6	4.5	5	0.4	12.595	0.00015472719752704402	27.9	1.2747529913475717e-07	cluster	0.002071625255778756	True
NE3	K30	Digestive	Dyspepsia	1	0.8	118	8.8	0.078	0.00017553041956102809	9.53	0.002019602094359628	non-cluster	0.002226464795484619	True
NE3	I70.9	Circulatory		7	5.3	9	0.7	8.204	0.00024183178030574097	23.7	1.1286574312707136e-06	cluster	0.002800455630970183	True
NE3	R63.5	Symptoms/Signs	Abnormal weight gain	6	4.5	208	15.5	0.257	0.00024402310477333547	11.85	0.0005770904378153429	non-cluster	0.002800455630970183	True
NE3	I63.5	Circulatory		6	4.5	6	0.4	10.488	0.0002865916343498099	24.68	6.768327517062825e-07	cluster	0.0031394810853774633	True
NE3	R79.8	Symptoms/Signs	Abnormal blood chemistry	57	42.9	790	59.0	0.52	0.0004377759977213571	12.98	0.00031550081135586625	non-cluster	0.004587131106558568	True
NE3	I50.1	Circulatory		14	10.5	46	3.4	3.304	0.0005677622166661986	15.54	8.095946994784658e-05	cluster	0.005701278925689744	True
NE3	R43.0	Symptoms/Signs	Anosmia	1	0.8	100	7.5	0.094	0.0009690757263083343	7.53	0.0060705161834711165	non-cluster	0.00903874002745867	True
NE3	F01.3	Mental/Behavioral		5	3.8	5	0.4	10.414	0.0009751337788959561	20.54	5.844372701523972e-06	cluster	0.00903874002745867	True
NE3	R82.4	Symptoms/Signs	Acetonuria	0	0.0	68	5.1	0.0	0.0020388707768035494	5.98	0.014459696369524277	non-cluster	0.01819880952628353	True
NE3	A09	Infectious		4	3.0	143	10.7	0.259	0.0023075800710552308	7.1	0.007698622956300564	non-cluster	0.019861671325868236	True
NE3	I11.0	Circulatory		5	3.8	7	0.5	7.427	0.002638958998384508	15.66	7.58529034899665e-05	cluster	0.021930659262436772	True
NE3	E87.8	Endocrine/Metabolic	Other electrolyte disorder	40	30.1	253	18.9	1.845	0.0030275314376576063	9.46	0.0021039959434476572	cluster	0.024321169215849436	True
NEPSY3	Z72.1	Health Status/Contact		3	25.0	10	0.7	48.3	0.00011348843948703468	54.97	1.223449982585681e-13	cluster	0.027350713916375356	True
PSY	F33.9	Mental/Behavioral		25	15.3	27	2.1	8.595	8.004474894947036e-12	74.88	4.998654872551162e-18	cluster	1.9290784496822357e-09	True
PSY	F41.2	Mental/Behavioral		15	9.2	13	1.0	10.096	2.6211090545865973e-08	52.3	4.758780155722112e-13	cluster	3.1584364107768498e-06	True
PSY	F33.0	Mental/Behavioral		14	8.6	17	1.3	7.135	1.2123890141468296e-06	37.33	9.976895045255987e-10	cluster	9.739525080312864e-05	True
PSY	R45.1	Symptoms/Signs		8	4.9	6	0.5	11.2	3.2316140929549084e-05	30.44	3.4495991787516985e-08	cluster	0.0015576379928042658	True
PSY	R39.2	Symptoms/Signs		8	4.9	6	0.5	11.2	3.2316140929549084e-05	30.44	3.4495991787516985e-08	cluster	0.0015576379928042658	True
PSY	F06.4	Mental/Behavioral		9	5.5	12	0.9	6.312	0.0001840323001919064	21.83	2.9755156672283617e-06	cluster	0.006705516508601889	True
PSY	F41.3	Mental/Behavioral		8	4.9	9	0.7	7.449	0.00019476603966893453	22.59	2.0007436520634323e-06	cluster	0.006705516508601889	True
PSY	Z50.4	Health Status/Contact		8	4.9	11	0.8	6.086	0.0004976515275189539	18.8	1.4491154795441616e-05	cluster	0.014991752266508486	True
PSY	K71.0	Digestive		9	5.5	18	1.4	4.188	0.0016229865719999232	13.82	0.0002008893187794896	cluster	0.04345997376133128	True
PSY	F41.9	Mental/Behavioral		12	7.4	32	2.4	3.169	0.002020326202499311	12.07	0.0005127334285883804	cluster	0.048689861480233396	True
NEURO	R51	Symptoms/Signs	Headache	308	41.5	33	4.5	14.912	2.3687060119007988e-70	281.47	3.585048290946648e-63	cluster	5.708581488680925e-68	True
NEURO	R43.0	Symptoms/Signs	Anosmia	80	10.8	21	2.9	4.062	9.3659896174202e-10	35.73	2.2673487394891678e-09	cluster	1.1286017488991341e-07	True
NEURO	R50.9	Symptoms/Signs	Fever unspecified	275	37.0	180	24.7	1.789	3.652219246054013e-07	25.98	3.4423690031817474e-07	cluster	2.4146836446283692e-05	True
NEURO	R43.8	Symptoms/Signs	Other olfactory disturbance	64	8.6	19	2.6	3.517	4.007773684030488e-07	24.9	6.05192401025337e-07	cluster	2.4146836446283692e-05	True
NEURO	G81.9	Nervous System		27	3.6	5	0.7	5.453	9.849645294233465e-05	15.01	0.00010707596353963374	cluster	0.004747529031820531	True
NEURO	R47.0	Symptoms/Signs		16	2.2	1	0.1	16.0	0.00025826871732752575	11.38	0.0007430607321059714	cluster	0.010373793479322284	True
NEURO	I64	Circulatory		12	1.6	0	0.0	inf	0.0004699462662680488	9.94	0.0016151690283703537	cluster	0.016179578595799965	True
NEURO	M79.19	Musculoskeletal		16	2.2	2	0.3	7.989	0.0012434816922093392	9.24	0.002368308120694026	cluster	0.03745988597780634	True
NEURO	I47.1	Circulatory	Supraventricular tachycardia	201	27.1	146	20.1	1.478	0.0017210031456871865	9.99	0.0015746541733796067	cluster	0.046084639790067994	True
NEUROPSY	R51	Symptoms/Signs	Headache	314	38.8	27	4.1	14.919	6.259848055360047e-64	246.67	1.3818930442778885e-55	cluster	1.5086233813417713e-61	True
NEUROPSY	R43.0	Symptoms/Signs	Anosmia	82	10.1	19	2.9	3.817	1.907769316060063e-08	30.06	4.194113619798448e-08	cluster	2.2988620258523755e-06	True
NEUROPSY	R50.9	Symptoms/Signs	Fever unspecified	295	36.5	160	24.2	1.801	4.2434124637781975e-07	25.76	3.858261600164745e-07	cluster	3.408874679235152e-05	True
NEUROPSY	R43.8	Symptoms/Signs	Other olfactory disturbance	65	8.0	18	2.7	3.126	7.056369576571261e-06	19.32	1.1042553526651012e-05	cluster	0.00042514626698841846	True
NEUROPSY	Z71.3	Health Status/Contact	Dietary counseling	592	73.2	426	64.4	1.511	0.0002803109986754153	13.31	0.00026419580913788	cluster	0.013510990136155018	True
NEUROPSY	Z71.9	Health Status/Contact	Counseling unspecified	582	71.9	418	63.1	1.497	0.0003966945233899866	12.95	0.0003201105105240144	cluster	0.015933896689497795	True
NEUROPSY	G81.9	Nervous System		27	3.3	5	0.8	4.537	0.0005240001334280547	11.41	0.0007316219828091118	cluster	0.01625057534383577	True
NEUROPSY	R73	Symptoms/Signs	Elevated glucose	180	22.2	101	15.3	1.59	0.0006721523998086587	11.52	0.0006882463343458519	cluster	0.01625057534383577	True
NEUROPSY	I50.0	Circulatory		26	3.2	47	7.1	0.434	0.000690551590991549	11.66	0.000639842636620572	non-cluster	0.01625057534383577	True
NEUROPSY	R53	Symptoms/Signs	Malaise/fatigue	187	23.1	106	16.0	1.577	0.0008005468623815891	11.52	0.000690266649439652	cluster	0.01625057534383577	True
NEUROPSY	I64	Circulatory		12	1.5	0	0.0	inf	0.0008031506888320596	8.15	0.004301580784703735	cluster	0.01625057534383577	True
NEUROPSY	R47.0	Symptoms/Signs		16	2.0	1	0.2	13.337	0.0008091572785312416	9.1	0.002561703868398058	cluster	0.01625057534383577	True
NEUROPSY	I47.1	Circulatory	Supraventricular tachycardia	217	26.8	130	19.6	1.5	0.00131754912342407	10.43	0.0012400654300396866	cluster	0.024425333749630834	True
NEUROPSY	D64.9	Blood/Immune	Anemia unspecified	75	9.3	97	14.7	0.595	0.0014668205116316478	10.21	0.0013946553039781736	non-cluster	0.025250267378801938	True
NEUROPSY	R55	Symptoms/Signs		27	3.3	6	0.9	3.775	0.002115012360622422	9.81	0.001733816193047759	cluster	0.03398119859400025	True
NEUROPSY	I34.0	Circulatory		27	3.3	45	6.8	0.473	0.002357732060747757	9.36	0.0022130884873326575	non-cluster	0.03551333916501309	True
NEUROPSY	M79.19	Musculoskeletal		16	2.0	2	0.3	6.658	0.0033217691430404896	7.13	0.00758916618483711	cluster	0.04709096255722106	True
SPEC_NE	G31.0	Nervous System		44	25.1	23	1.8	18.59	6.435863562094012e-27	193.67	5.025964446428942e-44	cluster	1.5510431184646569e-24	True
SPEC_NE	G81.9	Nervous System		21	12.0	11	0.8	15.93	5.038816182671844e-13	90.09	2.2722886867251284e-21	cluster	6.071773500119572e-11	True
SPEC_NE	R47.0	Symptoms/Signs		14	8.0	3	0.2	37.478	3.480986881359707e-11	74.8	5.218221174486118e-18	cluster	2.7963927946922977e-09	True
SPEC_NE	G46.7	Nervous System		16	9.1	7	0.5	18.53	9.876537686147143e-11	74.14	7.28966285407605e-18	cluster	5.950613955903653e-09	True
SPEC_NE	Z71.3	Health Status/Contact	Dietary counseling	85	48.6	933	72.0	0.367	1.622955666022398e-09	39.68	2.9936469096641397e-10	non-cluster	7.822646310227959e-08	True
SPEC_NE	I64	Circulatory		10	5.7	2	0.2	39.212	2.3948620657609447e-08	52.24	4.923415141279239e-13	cluster	9.619362630806462e-07	True
SPEC_NE	R50.9	Symptoms/Signs	Fever unspecified	24	13.7	431	33.3	0.319	2.9160124895910147e-08	27.56	1.52273917323555e-07	non-cluster	1.0039414428449065e-06	True
SPEC_NE	Z71.9	Health Status/Contact	Counseling unspecified	86	49.1	914	70.5	0.404	3.7406886744389636e-08	32.38	1.265519173025276e-08	non-cluster	1.1268824631747378e-06	True
SPEC_NE	I46.9	Circulatory		20	11.4	29	2.2	5.637	1.4707030724978973e-07	40.45	2.0210494842739375e-10	cluster	3.93821600524437e-06	True
SPEC_NE	R51	Symptoms/Signs	Headache	15	8.6	326	25.2	0.279	1.6926210203847718e-07	23.81	1.0637686858738749e-06	non-cluster	4.0792166591273e-06	True
SPEC_NE	I69.4	Circulatory		15	8.6	15	1.2	8.006	2.3764684675289215e-07	42.42	7.360576862660454e-11	cluster	5.2066263697679096e-06	True
SPEC_NE	I25.9	Circulatory	Chronic ischemic heart disease	45	25.7	140	10.8	2.858	3.3310491073388624e-07	31.18	2.3493299699637687e-08	cluster	6.689856957238882e-06	True
SPEC_NE	D72.8	Blood/Immune	WBC disorders	5	2.9	186	14.4	0.176	1.8876425763229654e-06	18.03	2.1739121643140442e-05	non-cluster	3.4993989299525745e-05	True
SPEC_NE	I47.1	Circulatory	Supraventricular tachycardia	18	10.3	329	25.4	0.337	2.7198740622076113e-06	19.5	1.004005364483887e-05	non-cluster	4.682068921371674e-05	True
SPEC_NE	R09.2	Symptoms/Signs		35	20.0	107	8.3	2.778	7.465392479787936e-06	24.38	7.902099239521858e-07	cluster	0.00011994397250859285	True
SPEC_NE	I63.9	Circulatory		10	5.7	9	0.7	8.667	1.572633181274226e-05	30.47	3.385424019239945e-08	cluster	0.00023687787292943027	True
SPEC_NE	R53	Symptoms/Signs	Malaise/fatigue	15	8.6	278	21.5	0.343	1.9771317346398818e-05	16.03	6.224189734545355e-05	non-cluster	0.0002802874988518891	True
SPEC_NE	I69.3	Circulatory		15	8.6	26	2.0	4.579	2.9298437075552098e-05	24.53	7.328720006566403e-07	cluster	0.00039227351862266977	True
SPEC_NE	I48	Circulatory		37	21.1	129	10.0	2.426	5.799302444133113e-05	19.28	1.1281818945196724e-05	cluster	0.0007355957310716211	True
SPEC_NE	R63.5	Symptoms/Signs	Abnormal weight gain	10	5.7	204	15.7	0.324	0.00014835089626026915	12.47	0.00041395321040802824	non-cluster	0.0017876282999362433	True
SPEC_NE	I70.9	Circulatory		8	4.6	8	0.6	7.713	0.00019064477279351376	22.41	2.2060342232988996e-06	cluster	0.0021878757258684198	True
SPEC_NE	R43.0	Symptoms/Signs	Anosmia	2	1.1	99	7.6	0.14	0.00035826013829817847	9.18	0.002441490256628144	non-cluster	0.0038150694195547394	True
SPEC_NE	G81.1	Nervous System		6	3.4	4	0.3	11.467	0.00036409376203219506	17.85	2.3939020113296735e-05	cluster	0.0038150694195547394	True
SPEC_NE	L89	Skin		9	5.1	13	1.0	5.351	0.0004888585881260511	17.94	2.2850011267182862e-05	cluster	0.004908954989099097	True
SPEC_NE	I63.8	Circulatory		6	3.4	5	0.4	9.167	0.0007223674756086204	19.23	1.1569307072344698e-05	cluster	0.006963622464867101	True
SPEC_NE	E66.0	Endocrine/Metabolic	Obesity	23	13.1	313	24.2	0.475	0.0007610905874813831	10.6	0.0011299611802466694	non-cluster	0.007054724291654358	True
SPEC_NE	J81	Respiratory		6	3.4	6	0.5	7.633	0.001303171700094787	16.76	4.244159129526671e-05	cluster	0.010829806197339437	True
SPEC_NE	I11.0	Circulatory		6	3.4	6	0.5	7.633	0.001303171700094787	16.76	4.244159129526671e-05	cluster	0.010829806197339437	True
SPEC_NE	I63.5	Circulatory		6	3.4	6	0.5	7.633	0.001303171700094787	16.76	4.244159129526671e-05	cluster	0.010829806197339437	True
SPEC_NE	E87.2	Endocrine/Metabolic	Acidosis	9	5.1	16	1.2	4.337	0.0014578836876757838	14.1	0.00017363810330607823	cluster	0.011334315804255675	True
SPEC_PSY	G31.0	Nervous System		15	17.0	52	3.8	5.259	3.7508592987323103e-06	33.59	6.7981521627592126e-09	cluster	0.0009039570909944867	True
SPEC_PSY	G46.7	Nervous System		8	9.1	15	1.1	9.12	2.7987555516998472e-05	34.46	4.356216047484554e-09	cluster	0.003372500439798316	True
ANY_NE	G31.0	Nervous System		60	15.0	7	0.7	26.72	5.683416517194414e-28	137.37	1.002703169888294e-31	cluster	1.3697033806438536e-25	True
ANY_NE	G46.7	Nervous System		21	5.2	2	0.2	29.511	1.3493022431002623e-10	45.11	1.8669216310059323e-11	cluster	1.5844673222938525e-08	True
ANY_NE	R47.0	Symptoms/Signs		17	4.2	0	0.0	inf	1.9723659613616422e-10	42.26	8.008338807610151e-11	cluster	1.5844673222938525e-08	True
ANY_NE	G81.9	Nervous System		25	6.2	7	0.7	10.097	1.9843095299251177e-09	42.68	6.444712319622373e-11	cluster	1.1955464917798834e-07	True
ANY_NE	I69.4	Circulatory		22	5.5	8	0.7	7.706	1.4538636606093527e-07	32.78	1.0299886992294406e-08	cluster	7.0076228441370795e-06	True
ANY_NE	I46.9	Circulatory		30	7.5	19	1.8	4.473	5.372081529594013e-07	29.49	5.6260367585091565e-08	cluster	2.1577860810535954e-05	True
ANY_NE	R55	Symptoms/Signs		22	5.5	11	1.0	5.588	2.0277064734501347e-06	26.44	2.724115412867659e-07	cluster	6.981103715735463e-05	True
ANY_NE	I64	Circulatory		11	2.7	1	0.1	30.151	5.06103273034446e-06	22.14	2.533191684489354e-06	cluster	0.00015246361100162685	True
ANY_NE	I63.9	Circulatory		14	3.5	5	0.5	7.705	2.970748767795313e-05	20.92	4.786596910021217e-06	cluster	0.0007955005033763005	True
ANY_NE	F03	Mental/Behavioral		15	3.7	8	0.7	5.159	0.0001411772361622613	16.98	3.784122811291028e-05	cluster	0.0034023713915104976	True
ANY_NE	G81.1	Nervous System		8	2.0	2	0.2	10.87	0.0007563213172852114	11.57	0.0006694337062604648	cluster	0.015460683555154363	True
ANY_NE	I25.9	Circulatory	Chronic ischemic heart disease	70	17.5	115	10.7	1.756	0.000769826567061628	11.94	0.0005494150712227622	cluster	0.015460683555154363	True
ANY_NE	Z71.3	Health Status/Contact	Dietary counseling	251	62.6	767	71.7	0.661	0.0009605599007597675	11.31	0.000772657393123406	non-cluster	0.017807302775623382	True
ANY_NE	Z71.9	Health Status/Contact	Counseling unspecified	246	61.3	754	70.5	0.665	0.0010839465970242281	11.15	0.0008415126508627869	non-cluster	0.018659366420202782	True
ANY_NE	I70.8	Circulatory		10	2.5	5	0.5	5.448	0.0015658902658268702	11.87	0.0005711213292350825	cluster	0.02515863693761838	True
ANY_NE	I63.8	Circulatory		8	2.0	3	0.3	7.24	0.0021155444724795607	9.36	0.002218350016876484	cluster	0.029990953992210242	True
ANY_NE	R41.0	Symptoms/Signs		8	2.0	3	0.3	7.24	0.0021155444724795607	9.36	0.002218350016876484	cluster	0.029990953992210242	True
ANY_NE	L89	Skin		13	3.2	9	0.8	3.95	0.0024177106413676764	11.41	0.0007298107264710282	cluster	0.03237045914275611	True
ANY_NE	I48	Circulatory		62	15.5	104	9.7	1.699	0.0029418194239484306	9.61	0.0019402737398879833	cluster	0.03731465690376694	True
ANY_NE	I70.9	Circulatory		10	2.5	6	0.6	4.535	0.0031716362739798625	10.13	0.0014583819066674483	cluster	0.03821821710145734	True
ANY_NE	I69.3	Circulatory		20	5.0	21	2.0	2.622	0.0036805407149524253	9.85	0.0016980901610287493	cluster	0.042238586300168315	True
ANY_NE	R09.2	Symptoms/Signs		54	13.5	88	8.2	1.737	0.0038587528366377227	9.19	0.0024330759670859793	cluster	0.04227088334680414	True
ANY_NE	G20	Nervous System		15	3.7	13	1.2	3.16	0.004060689749343732	9.97	0.0015954218177627612	cluster	0.04254896650399302	True
ANY_NE	J81	Respiratory		8	2.0	4	0.4	5.425	0.004847257173252859	7.58	0.005911701248523076	cluster	0.044930345336689964	True
ANY_NE	I63.5	Circulatory		8	2.0	4	0.4	5.425	0.004847257173252859	7.58	0.005911701248523076	cluster	0.044930345336689964	True
ANY_NE	G30.9	Nervous System		8	2.0	4	0.4	5.425	0.004847257173252859	7.58	0.005911701248523076	cluster	0.044930345336689964	True
ANY_PSY	F43.0	Mental/Behavioral	Acute stress reaction	17	7.2	3	0.2	31.708	1.4533545526863581e-11	66.12	4.246128564967568e-16	cluster	3.502584471974123e-09	True
ANY_PSY	F41.3	Mental/Behavioral		14	5.9	3	0.2	25.761	2.4464578093543452e-09	50.99	9.291982863270178e-13	cluster	2.947981660271986e-07	True
ANY_PSY	R45.1	Symptoms/Signs		11	4.6	3	0.2	19.972	3.583447243755217e-07	36.27	1.72107830831743e-09	cluster	2.8787026191500243e-05	True
ANY_PSY	Z72.1	Health Status/Contact		10	4.2	3	0.2	18.076	1.8164299831188535e-06	31.49	2.0039139186247404e-08	cluster	0.00010943990648291092	True
ANY_PSY	Z50.4	Health Status/Contact		12	5.1	7	0.6	9.349	4.15250181356492e-06	31.52	1.9718870557234366e-08	cluster	0.00020015058741382915	True
ANY_PSY	F03	Mental/Behavioral		12	5.1	11	0.9	5.93	6.044070615392818e-05	22.48	2.1207241352086347e-06	cluster	0.002280370260045868	True
ANY_PSY	E78.1	Endocrine/Metabolic		11	4.6	9	0.7	6.625	6.623482083120779e-05	22.69	1.9063958905095689e-06	cluster	0.002280370260045868	True
ANY_PSY	F06.4	Mental/Behavioral		11	4.6	10	0.8	5.958	0.00011947258492878863	20.74	5.2737803053819325e-06	cluster	0.0035991116209797575	True
ANY_PSY	G46.7	Nervous System		11	4.6	12	1.0	4.956	0.00033802474461231156	17.39	3.0472733473421633e-05	cluster	0.009051551494618566	True
ANY_PSY	G31.0	Nervous System		22	9.3	45	3.6	2.704	0.0004930750855367806	14.53	0.00013815567094155055	cluster	0.011883109561436412	True
ANY_PSY	G47.0	Nervous System	Insomnia	7	3.0	5	0.4	7.481	0.0009915608823547024	15.96	6.476800828345126e-05	cluster	0.02172419751340757	True
ANY_PSY	J96.0	Respiratory	Acute respiratory failure	126	53.2	516	41.8	1.58	0.0016144515399106598	10.41	0.0012521160526254957	cluster	0.03242356842653909	True
ANY_PSY	E04.1	Endocrine/Metabolic		6	2.5	4	0.3	7.987	0.0019527075474305218	11.27	0.0007894275017972112	cluster	0.03620019376390429	True
ANY_PSY	D68.9	Blood/Immune		27	11.4	69	5.6	2.171	0.002220252930981199	10.97	0.0009275495803432678	cluster	0.03822006831189064	True
ANY_PSY	F41.2	Mental/Behavioral		11	4.6	17	1.4	3.484	0.0025193543783452992	11.34	0.0007578750038820548	cluster	0.0394033326317675	True
ANY_PSY	R47.0	Symptoms/Signs		8	3.4	9	0.7	4.755	0.0026159888884160994	12.19	0.0004811740161512597	cluster	0.0394033326317675	True
ANY_PSY	F33.9	Mental/Behavioral		17	7.2	35	2.8	2.647	0.003042641629730887	10.96	0.0009285049431822593	cluster	0.042958222826638394	True
ANY_PSY	R39.2	Symptoms/Signs		7	3.0	7	0.6	5.335	0.00320849797045432	12.01	0.0005291195624246991	cluster	0.042958222826638394	True
ANY_NEUROPSY	G31.0	Nervous System		60	11.5	7	0.7	17.533	5.0886008856069996e-21	89.93	2.4615602651334956e-21	cluster	1.226352813431287e-18	True
ANY_NEUROPSY	R47.0	Symptoms/Signs		17	3.3	0	0.0	inf	1.8304015619014624e-08	28.57	9.041250345368825e-08	cluster	2.2056338820912623e-06	True
ANY_NEUROPSY	G46.7	Nervous System		21	4.0	2	0.2	19.908	2.985850602302e-08	29.47	5.6780686357407984e-08	cluster	2.3986333171826066e-06	True
ANY_NEUROPSY	G81.9	Nervous System		25	4.8	7	0.7	6.79	7.526313864052448e-07	26.08	3.270023422572013e-07	cluster	4.5346041030916e-05	True
ANY_NEUROPSY	F43.0	Mental/Behavioral	Acute stress reaction	17	3.3	3	0.3	10.647	6.358340228037949e-06	19.65	9.303636335906047e-06	cluster	0.0003064719989914292	True
ANY_NEUROPSY	R55	Symptoms/Signs		24	4.6	9	0.9	5.049	2.006158268855568e-05	20.54	5.83073181128238e-06	cluster	0.0008058069046569865	True
ANY_NEUROPSY	I69.4	Circulatory		22	4.2	8	0.8	5.191	2.345518040873577e-05	19.25	1.1485397923980063e-05	cluster	0.0008075283540721886	True
ANY_NEUROPSY	I46.9	Circulatory		31	6.0	18	1.9	3.276	5.892889507945101e-05	17.18	3.391922052609934e-05	cluster	0.0017752329642684616	True
ANY_NEUROPSY	I64	Circulatory		11	2.1	1	0.1	20.469	8.378250673546308e-05	14.35	0.00015198048021418975	cluster	0.0022050993852577266	True
ANY_NEUROPSY	F41.3	Mental/Behavioral		14	2.7	3	0.3	8.717	9.149789980322517e-05	14.55	0.00013629745428497437	cluster	0.0022050993852577266	True
ANY_NEUROPSY	F03	Mental/Behavioral		17	3.3	6	0.6	5.307	0.00021133495828065676	15.14	9.997717045259867e-05	cluster	0.004630156813239843	True
ANY_NEUROPSY	I63.9	Circulatory		14	2.7	5	0.5	5.219	0.000948665557130238	12.32	0.0004475725625104009	cluster	0.019052366605698947	True
ANY_NEUROPSY	R45.1	Symptoms/Signs		11	2.1	3	0.3	6.808	0.0011790135072756824	9.68	0.0018614125403298093	cluster	0.02185709655795688	True
ANY_NEUROPSY	R41.0	Symptoms/Signs		9	1.7	2	0.2	8.332	0.002166812220253209	8.49	0.0035750250166644106	cluster	0.037300124648644524	True
ANY_NEUROPSY	Z72.1	Health Status/Contact		10	1.9	3	0.3	6.177	0.0026770487814970693	8.13	0.004349118344088165	cluster	0.04301125042271958	True
COMBINED_NE	R51	Symptoms/Signs	Headache	316	35.7	25	4.3	12.462	3.832268539374193e-52	195.7	1.81435715488803e-44	cluster	9.235767179891805e-50	True
COMBINED_NE	G31.0	Nervous System		65	7.3	2	0.3	23.146	1.1852401611143606e-12	38.18	6.446467253867466e-10	cluster	1.4282143941428045e-10	True
COMBINED_NE	R43.0	Symptoms/Signs	Anosmia	86	9.7	15	2.6	4.097	2.2991806555218622e-08	28.25	1.0679130391553607e-07	cluster	1.847008459935896e-06	True
COMBINED_NE	R50.9	Symptoms/Signs	Fever unspecified	314	35.5	141	24.1	1.736	3.020688247356137e-06	21.52	3.506415362022076e-06	cluster	0.00018199646690320726	True
COMBINED_NE	R43.8	Symptoms/Signs	Other olfactory disturbance	69	7.8	14	2.4	3.455	4.843651467021927e-06	19.36	1.0805193675381092e-05	cluster	0.00023346400071045688	True
COMBINED_NE	G46.7	Nervous System		23	2.6	0	0.0	inf	1.1148447006926546e-05	13.83	0.00020024261410920337	cluster	0.00044779595477821625	True
COMBINED_NE	R55	Symptoms/Signs		31	3.5	2	0.3	10.6	1.5845162622761226e-05	14.66	0.00012880454856355233	cluster	0.0005455263131550651	True
COMBINED_NE	G81.9	Nervous System		30	3.4	2	0.3	10.246	2.7239345219746684e-05	14.0	0.00018306525338251887	cluster	0.0008205852747448689	True
COMBINED_NE	M79.19	Musculoskeletal		18	2.0	0	0.0	inf	0.00012114823642731937	10.44	0.0012316687588290137	cluster	0.0032440805532204407	True
COMBINED_NE	R47.0	Symptoms/Signs		17	1.9	0	0.0	inf	0.00021592591279363094	9.77	0.0017751735166172565	cluster	0.005203814498326505	True
COMBINED_NE	R42	Symptoms/Signs	Dizziness	29	3.3	4	0.7	4.929	0.0008863245269767671	9.67	0.0018742784439022336	cluster	0.019418564636490988	True
COMBINED_NE	I64	Circulatory		12	1.4	0	0.0	inf	0.002473054759878876	6.42	0.01126556969442759	cluster	0.049667183094234096	True
COMBINED_PSY	F33.9	Mental/Behavioral		33	10.4	19	1.6	6.941	3.390802135527936e-11	56.01	7.212116265108186e-14	cluster	8.171833146622326e-09	True
COMBINED_PSY	F43.0	Mental/Behavioral	Acute stress reaction	18	5.7	2	0.2	34.676	8.398704793796531e-11	52.16	5.107014459025533e-13	cluster	1.012043927652482e-08	True
COMBINED_PSY	F41.3	Mental/Behavioral		15	4.7	2	0.2	28.609	6.799186651167616e-09	41.34	1.2812568972488847e-10	cluster	5.462013276437985e-07	True
COMBINED_PSY	F41.2	Mental/Behavioral		20	6.3	8	0.7	9.646	1.5789617729510052e-08	42.0	9.107517878153331e-11	cluster	9.513244682029807e-07	True
COMBINED_PSY	R45.1	Symptoms/Signs		12	3.8	2	0.2	22.662	5.038118534070849e-07	30.7	3.01753612051134e-08	cluster	2.4283731334221495e-05	True
COMBINED_PSY	F06.4	Mental/Behavioral		15	4.7	6	0.5	9.503	1.1436771202586004e-06	31.35	2.1533617142350153e-08	cluster	4.593769766372045e-05	True
COMBINED_PSY	Z50.4	Health Status/Contact		14	4.4	5	0.4	10.618	1.4660052304770351e-06	30.95	2.6529293424345897e-08	cluster	5.047246579213792e-05	True
COMBINED_PSY	G47.0	Nervous System	Insomnia	10	3.2	2	0.2	18.762	8.33786725378212e-06	23.76	1.0928448641395585e-06	cluster	0.0002251342604518335	True
COMBINED_PSY	F33.0	Mental/Behavioral		18	5.7	13	1.1	5.284	8.40750350235063e-06	24.97	5.808102077758115e-07	cluster	0.0002251342604518335	True
COMBINED_PSY	Z72.1	Health Status/Contact		10	3.2	3	0.3	12.497	2.9247977678868222e-05	20.6	5.665146214337815e-06	cluster	0.0006712979405905014	True
COMBINED_PSY	E78.1	Endocrine/Metabolic		13	4.1	7	0.6	7.007	3.064015496471168e-05	22.64	1.951659411430123e-06	cluster	0.0006712979405905014	True
COMBINED_PSY	F41.9	Mental/Behavioral		21	6.6	23	2.0	3.489	0.00010007030491723557	18.38	1.8052149208938624e-05	cluster	0.002009745290421148	True
COMBINED_PSY	R39.2	Symptoms/Signs		9	2.8	5	0.4	6.715	0.0006437670225817705	15.27	9.321077660042234e-05	cluster	0.011934450187862053	True
COMBINED_PSY	E86	Endocrine/Metabolic		56	17.7	121	10.5	1.832	0.0008623890129448243	12.11	0.0005006455621773368	cluster	0.014845410865693048	True
COMBINED_PSY	F03	Mental/Behavioral		12	3.8	11	1.0	4.088	0.0011004567922412152	12.96	0.00031796593802762484	cluster	0.01768067246200886	True
COMBINED_PSY	J96.0	Respiratory	Acute respiratory failure	162	51.1	480	41.6	1.468	0.002660291995306376	9.14	0.0024959026487286423	cluster	0.04007064817930229	True
COMBINED_PSY	E88.0	Endocrine/Metabolic		7	2.2	4	0.3	6.492	0.002990622980888138	9.24	0.0023691934669007645	cluster	0.04157528207890031	True
COMBINED_PSY	J12.8	Respiratory	Other viral pneumonia	36	11.4	71	6.2	1.954	0.0031052077901253345	9.98	0.0015782369956478448	cluster	0.04157528207890031	True
COMBINED_NEUROPSY	R51	Symptoms/Signs	Headache	321	32.8	20	4.1	11.555	3.98460904721194e-42	152.3	5.445144894664676e-35	cluster	9.602907803780774e-40	True
COMBINED_NEUROPSY	G31.0	Nervous System		65	6.6	2	0.4	17.478	7.998777459026732e-10	27.95	1.248103204416622e-07	cluster	9.638526838127211e-08	True
COMBINED_NEUROPSY	R43.0	Symptoms/Signs	Anosmia	89	9.1	12	2.4	4.013	5.235764886653359e-07	22.78	1.8189426044115333e-06	cluster	4.206064458944865e-05	True
COMBINED_NEUROPSY	R50.9	Symptoms/Signs	Fever unspecified	341	34.9	114	23.1	1.78	3.982432910478076e-06	21.16	4.229078682425854e-06	cluster	0.00023994158285630407	True
COMBINED_NEUROPSY	R43.8	Symptoms/Signs	Other olfactory disturbance	72	7.4	11	2.2	3.482	2.204997513671423e-05	16.21	5.679970193543743e-05	cluster	0.001062808801589626	True
COMBINED_NEUROPSY	G46.7	Nervous System		23	2.4	0	0.0	inf	0.00015443075541802633	10.3	0.001330443021224479	cluster	0.006202968675957391	True
COMBINED_NEUROPSY	R55	Symptoms/Signs		31	3.2	2	0.4	8.036	0.0002740749365286365	10.19	0.0014096223799344295	cluster	0.009436008529057344	True
COMBINED_NEUROPSY	G81.9	Nervous System		30	3.1	2	0.4	7.769	0.00044558439808498035	9.7	0.0018447538949199701	cluster	0.013423229992310033	True
COMBINED_NEUROPSY	M79.19	Musculoskeletal		18	1.8	0	0.0	inf	0.0007523019643003875	7.73	0.00544189707991859	cluster	0.02014497482182149	True
COMBINED_NEUROPSY	R47.0	Symptoms/Signs		17	1.7	0	0.0	inf	0.001260692040854689	7.21	0.0072304161574170975	cluster	0.030382678184598007	True
COMBINED_NEUROPSY	Z99.1	Health Status/Contact	Dependence on ventilator	322	32.9	123	24.9	1.477	0.0017537684808743522	9.88	0.0016708401020977563	cluster	0.03842347308097444	True
