# Supplementary material for: Psychiatric and Neurological Involvement in COVID-19 Hospitalized Patients Through the Global Pandemic in Central Romania
Source: J Clin Med. 2026 Apr 16;15(8):3030. doi: 10.3390/jcm15083030 (PMC13116866; doi:10.3390/jcm15083030)
Supplement: Supplementary file 1 [file jcm-15-03030-s001.zip › Table_S31_age_stratified_NE3_PSY.csv]

Age_Stratum	N	NE3_chi2_p_adj	NE3_Trend_p	NE3_Trend_Direction	Cramers_V	NE3_W5_vs_W1_OR	NE3_W5_vs_W1_95CI	PSY1_chi2_p_adj	PSY1_Trend_p	PSY1_Trend_Direction
<45 years	182	0.101	0.022	increasing	0.264	ns	ns	0.101	0.018	decreasing
45-64 years	507	0.001	0.0003	increasing	0.203	7.55	2.23-25.59	0.164	0.026	decreasing
>=65 years	782	<0.001	<0.001	increasing	0.238	4.11	1.89-8.94	0.013	0.018	decreasing
<61 years	550	0.002	0.0001	increasing	0.188	25.87	3.10-215.62	0.041	0.009	decreasing
>=61 years	921	<0.001	<0.001	increasing	0.244	4.05	2.06-7.97	0.010	0.003	decreasing
