# Supplementary material for: Psychiatric and Neurological Involvement in COVID-19 Hospitalized Patients Through the Global Pandemic in Central Romania
Source: J Clin Med. 2026 Apr 16;15(8):3030. doi: 10.3390/jcm15083030 (PMC13116866; doi:10.3390/jcm15083030)
Supplement: Supplementary file 1 [file jcm-15-03030-s001.zip › Table_S32.xlsx]

## Sheet: Table_S35a_vaccination_binary_o
Vaccination binary outcome
Outcome	Crude_OR	Crude_95CI_lower	Crude_95CI_upper	Crude_p	Adj_OR	Adj_95CI_lower	Adj_95CI_upper	Adj_p	Wave_Confounded
NE3 (severe neurological)	1.95	1.19	3.19	0.008	1.11	0.64	1.93	0.70	YES
NE2 (moderate neurological)	0.89	0.65	1.22	0.47	1.36	0.94	1.96	0.10	NO
Any neurological	0.94	0.69	1.29	0.72	1.20	0.85	1.71	0.30	NO
Any psychiatric	1.04	0.59	1.81	0.90	1.20	0.65	2.24	0.56	NO
PSY1 (mild psychiatric)	1.23	0.66	2.30	0.52	1.67	0.82	3.37	0.16	NO
Any neuropsychiatric	0.91	0.67	1.24	0.54	1.18	0.83	1.69	0.35	NO
Clinical-tier neurological	1.16	0.84	1.62	0.37	0.93	0.64	1.35	0.70	NO
Clinical-tier psychiatric	0.94	0.60	1.46	0.77	0.80	0.49	1.31	0.38	NO
Vaccination severity scores
Score	Adj_beta	Adj_95CI_lower	Adj_95CI_upper	Adj_p
NE3 severity (CL_NE3)	-0.013	-0.133	0.107	0.83
Respiratory severity (CL_RE)	-0.182	-0.386	0.022	0.08
NE3 symptom count	-0.011	-0.111	0.090	0.83
Pulmonary radiology burden	-0.212	-0.413	-0.012	0.038
Cerebral radiology burden	-0.038	-0.173	0.097	0.58
Cardiac radiology burden	-0.042	-0.173	0.088	0.52
Part A: Cochran-Mantel-Haenszel test - NE3 x vaccination stratified by wave
Wave	Vacc_NE3	Vacc_no_NE3	Unvacc_NE3	Unvacc_no_NE3	Stratum_OR
W2	0	11	1	62	0.00
W3	3	47	3	164	3.49
W4	13	84	11	77	1.08
W5	26	97	15	40	0.71
Summary	MH_OR=0.968	CMH_chi2=0.000	p=0.99	Crude_OR=1.948
Part B: Full NE3 logistic regression model - has_NE3 ~ vaccination + wave + age
Variable	OR	95CI_lower	95CI_upper	p
is_vaccinated	1115	0.644	1931	0.70
Wave_2_vs_W1	0.051	0.002	1040	0.053
Wave_3_vs_W1	0.110	0.010	1242	0.074
Wave_4_vs_W1	0.379	0.037	3909	0.42
Wave_5_vs_W1	0.765	0.075	7844	0.82
Age_per_year	1038	1015	1061	0.001
