# Supplementary material for: Psychiatric and Neurological Involvement in COVID-19 Hospitalized Patients Through the Global Pandemic in Central Romania
Source: J Clin Med. 2026 Apr 16;15(8):3030. doi: 10.3390/jcm15083030 (PMC13116866; doi:10.3390/jcm15083030)
Supplement: Supplementary file 1 [file jcm-15-03030-s001.zip › Table_S3_clinical_incidence.csv]

tier	cluster	indicator	overall_prevalence	test	statistic	p_value	cramers_v	min_expected	trend_Z	trend_p	trend_direction	prev_W1	n_pos_W1	n_tot_W1	prev_W2	n_pos_W2	n_tot_W2	prev_W3	n_pos_W3	n_tot_W3	prev_W4	n_pos_W4	n_tot_W4	prev_W5	n_pos_W5	n_tot_W5	p_adj_BH	trend_p_adj_BH
Tier2-Clinical	EVO Neurological	has2_EVO_NE	0.023113528212100613	Chi-square	25.131535906572516	4.733699674856616e-05	0.13070830391168764	5.709041468388851	4.494281602222601	6.98052033084079e-06	increasing	0.008695652173913044	3	345	0.004048582995951417	1	247	0.010948905109489052	3	274	0.031914893617021274	9	282	0.05572755417956656	18	323	6.627179544799262e-05	1.6287880771961843e-05
Tier2-Clinical	EVO Psychiatric	has2_EVO_PSY	0.03399048266485384	Chi-square	0.37455427982150324	0.9845067031409421	0.015956992671126737	8.3956492182189	0.3224654032913826	0.7471001432633638	increasing	0.034782608695652174	12	345	0.02834008097165992	7	247	0.032846715328467155	9	274	0.03546099290780142	10	282	0.03715170278637771	12	323	0.9845067031409421	0.7471001432633638
Tier2-Clinical	DISC Neurological	has2_DISC_NE	0.15295717199184228	Chi-square	33.46909508527847	9.5741109933068e-07	0.1508396961217108	37.780421481985044	1.2461117008632325	0.2127233897125601	increasing	0.08115942028985507	28	345	0.242914979757085	60	247	0.145985401459854	40	274	0.19148936170212766	54	282	0.13312693498452013	43	323	1.67546942382869e-06	0.29781274559758414
Tier2-Clinical	DISC Psychiatric	has2_DISC_PSY	0.11080897348742352	Chi-square	43.5649478232731	7.899373697967541e-09	0.1720926264418221	27.36981645139361	-3.9417657112827817	8.088396476132002e-05	decreasing	0.2028985507246377	70	345	0.06882591093117409	17	247	0.09124087591240876	25	274	0.05673758865248227	16	282	0.10835913312693499	35	323	1.8431871961924262e-08	0.00014154693833231003
Tier2-Clinical	RAD Neurological	has2_RAD_NE	0.11760707002039429	Chi-square	108.61841754615087	1.4341935302198843e-22	0.27173488692791353	29.04894629503739	8.67223283614949	4.2372809762207516e-18	increasing	0.06666666666666667	23	345	0.044534412955465584	11	247	0.040145985401459854	11	274	0.14893617021276595	42	282	0.26625386996904027	86	323	1.003935471153919e-21	2.9660966833545263e-17
Tier2-Clinical	SPEC Neurological	has2_SPEC_NE	0.11896668932698844	Chi-square	88.60573453338705	2.6039635661529918e-18	0.24542826584009161	29.384772263766145	7.483360673766629	7.244570133215204e-14	increasing	0.057971014492753624	20	345	0.048582995951417005	12	247	0.05474452554744526	15	274	0.24113475177304963	68	282	0.18575851393188855	60	323	9.113872481535471e-18	2.5355995466253217e-13
Tier2-Clinical	SPEC Psychiatric	has2_SPEC_PSY	0.05982324949014276	Chi-square	1.5089655190732623	0.8250521603584187	0.03202825824734211	14.776342624065261	-0.6306278725323459	0.5282838698733353	decreasing	0.06956521739130435	24	345	0.06072874493927125	15	247	0.04744525547445255	13	274	0.06382978723404255	18	282	0.05572755417956656	18	323	0.9625608537514885	0.6163311815188912
