# Supplementary material for: Psychiatric and Neurological Involvement in COVID-19 Hospitalized Patients Through the Global Pandemic in Central Romania
Source: J Clin Med. 2026 Apr 16;15(8):3030. doi: 10.3390/jcm15083030 (PMC13116866; doi:10.3390/jcm15083030)
Supplement: Supplementary file 1 [file jcm-15-03030-s001.zip › Table_S4_crosssource_incidence.csv]

tier	cluster	indicator	overall_prevalence	test	statistic	p_value	cramers_v	min_expected	trend_Z	trend_p	trend_direction	prev_W1	n_pos_W1	n_tot_W1	prev_W2	n_pos_W2	n_tot_W2	prev_W3	n_pos_W3	n_tot_W3	prev_W4	n_pos_W4	n_tot_W4	prev_W5	n_pos_W5	n_tot_W5	p_adj_BH	trend_p_adj_BH
Tier3-CrossSource	Cross-source NE agreement	cross_NE_both	0.1760707002039429	Chi-square	28.31925445299	1.0745844504282947e-05	0.13875050468851935	43.4894629503739	5.085364064142227	3.669215529757037e-07	increasing	0.10144927536231885	35	345	0.1700404858299595	42	247	0.15328467153284672	42	274	0.2127659574468085	60	282	0.2476780185758514	80	323	2.1491689008565895e-05	7.338431059514074e-07
Tier3-CrossSource	Cross-source PSY agreement	cross_PSY_both	0.05642420122365738	Chi-square	22.650198229041386	0.0001487175999273621	0.12408796639962591	13.936777702243372	-3.331585709074246	0.000863527043927306	decreasing	0.10434782608695652	36	345	0.03643724696356275	9	247	0.058394160583941604	16	274	0.024822695035460994	7	282	0.04643962848297214	15	323	0.0001487175999273621	0.000863527043927306
