# Supplementary material for: Psychiatric and Neurological Involvement in COVID-19 Hospitalized Patients Through the Global Pandemic in Central Romania
Source: J Clin Med. 2026 Apr 16;15(8):3030. doi: 10.3390/jcm15083030 (PMC13116866; doi:10.3390/jcm15083030)
Supplement: Supplementary file 1 [file jcm-15-03030-s001.zip › Table_S5_multivariate_models.xlsx]

## Sheet: Table2_multivariate_models
DV	DV_label	n_events	n_total	event_rate	pseudo_R2	AIC	BIC	LR_chi2	LR_p	HL_chi2	HL_p	HL_fit	wave_contribution_chi2	wave_contribution_p	wave_contribution_DAIC	age_contribution_chi2	age_contribution_p	severity_contribution_chi2	severity_contribution_df	severity_contribution_p	converged
has_PSY1	PSY1 (mild psychiatric)	129	1471	8.8	0.0417	865.9	940.0	36.4	0.0005081577548783344	7.26	0.5086	adequate	15.8	0.003282016153897779	7.8	1.5	0.2283646467623071	2.2	3	0.5239374094606113	FALSE
has_NE3	NE3 (severe neurological)	133	1471	9.0	0.1993	742.9	817.0	178.0	4.42928e-16	9.06	0.3373	adequate	83.3	0.342139	75.3	7.7	0.005668010169288198	8.7	3	0.033882573923514375	FALSE
has_PSY	ANY Psychiatric (symptom)	163	1471	11.1	0.0491	1002.1	1076.2	50.3	2.60962e+10	1.71	0.9886	adequate	20.9	0.0003327890824401882	12.9	0.0	0.8234388660577733	9.4	3	0.02391915963209255	FALSE
has_NEURO	ANY Neurological (symptom)	743	1471	50.5	0.0265	2013.1	2087.2	54.0	6.00579e+08	6.83	0.5556	adequate	6.3	0.18010834522428346	-1.7	13.3	0.0002628853408516095	2.3	3	0.5211601910950054	FALSE
has2_ANY_NE	Clinical ANY Neurological	401	1471	27.3	0.0685	1633.5	1707.6	118.0	0.00500918	18.36	0.0187	POOR	40.1	4.08603e+08	32.1	2.1	0.14913826667237565	7.4	3	0.05894732447437686	FALSE
has2_ANY_PSY	Clinical ANY Psychiatric	237	1471	16.1	0.0792	1224.0	1298.1	102.9	0.446181	4.78	0.7809	adequate	26.8	2.22485e+11	18.8	2.8	0.09580741280396846	25.3	3	1.36284e+11	FALSE
has2_ANY_NEUROPSY	Clinical ANY Neuropsychiatric	521	1471	35.4	0.0575	1830.4	1904.5	109.9	0.192341	7.59	0.4747	adequate	17.7	0.001421412040402044	9.7	0.3	0.6098351254209515	13.1	3	0.004465126785218495	FALSE
has2_SPEC_NE	Specialty Neurological	175	1471	11.9	0.1754	913.1	987.2	188.3	3.41217e-18	9.97	0.2669	adequate	75.8	13.6981	67.8	15.9	6.67719e+10	4.2	3	0.23586626414042058	FALSE
has2_SPEC_PSY	Specialty Psychiatric	88	1471	6.0	0.0639	651.7	725.8	42.6	5.2421e+11	9.98	0.2666	adequate	2.3	0.6726841593511687	-5.7	7.6	0.0058870887040213945	2.6	3	0.45112845586093586	FALSE
SPEC_HAS_NEU	Neurology Consult Requested	150	1471	10.2	0.1758	826.7	900.8	170.4	1.538e-13	7.36	0.4988	adequate	80.5	1.38564	72.5	8.5	0.003640818249750803	5.9	3	0.11747637665690691	FALSE
SPEC_HAS_PSY	Psychiatry Consult Requested	62	1471	4.2	0.075	503.5	577.6	38.5	0.00023621533863264578	11.06	0.1981	adequate	5.8	0.21281838283568139	-2.2	5.1	0.02342672004498253	2.2	3	0.5409207898269386	FALSE
