# Supplementary material for: Psychiatric and Neurological Involvement in COVID-19 Hospitalized Patients Through the Global Pandemic in Central Romania
Source: J Clin Med. 2026 Apr 16;15(8):3030. doi: 10.3390/jcm15083030 (PMC13116866; doi:10.3390/jcm15083030)
Supplement: Supplementary file 1 [file jcm-15-03030-s001.zip › Table_S6_all_coefficients.xlsx]

## Sheet: STable6_all_coefficients
variable	coef	SE	z	p_value	OR	OR_CI_low	OR_CI_high	DV	DV_label	pseudo_R2	AIC	BIC	LR_chi2	LR_p	HL_chi2	HL_p	n_events	n_total
const	-1.85617e+16	0.48824199282320735	-3.80174e+16	0.0001436819152545768	0.15626993447931684	0.06001821740010022	0.4068813350349389	has_PSY1	PSY1 (mild psychiatric)	0.04167150384063645	8658509810241510	9399627491125710	3643271640507950	0.0005081577548783344	7262403479984630	0.5086041542206079	129	1471
age	-0.008151628969478356	0.0067207690075765355	-1.2129e+16	0.22516758683193328	0.9918815054636215	0.9789016568307768	1005033461753400	has_PSY1	PSY1 (mild psychiatric)	0.04167150384063645	8658509810241510	9399627491125710	3643271640507950	0.0005081577548783344	7262403479984630	0.5086041542206079	129	1471
hospitalization_days	-0.012161781566380326	0.01688672092204621	-0.7201979367410929	0.471403134092537	0.9879118740023668	0.9557497706344067	1.02116e+16	has_PSY1	PSY1 (mild psychiatric)	0.04167150384063645	8658509810241510	9399627491125710	3643271640507950	0.0005081577548783344	7262403479984630	0.5086041542206079	129	1471
sec_diag_count	0.054059406058030925	0.02078510810024725	2.60087e+16	0.009298713685710693	1055547306197080	1.01341e+16	1.09944e+16	has_PSY1	PSY1 (mild psychiatric)	0.04167150384063645	8658509810241510	9399627491125710	3643271640507950	0.0005081577548783344	7262403479984630	0.5086041542206079	129	1471
EVO_ICU	0.3077070096817079	0.3296783834852515	0.9333551275905035	0.3506366405898558	1.3603e+16	0.7128738886819677	2595722162269170	has_PSY1	PSY1 (mild psychiatric)	0.04167150384063645	8658509810241510	9399627491125710	3643271640507950	0.0005081577548783344	7262403479984630	0.5086041542206079	129	1471
EVO_O2	-0.1838326805866958	0.13295185610388335	-138270112184862	0.1667565277903329	0.8320750144832727	0.6412002103256123	1.07977e+16	has_PSY1	PSY1 (mild psychiatric)	0.04167150384063645	8658509810241510	9399627491125710	3643271640507950	0.0005081577548783344	7262403479984630	0.5086041542206079	129	1471
EVO_COMP_COUNT	-0.02257244296450508	0.2418173857717652	-0.09334499623533958	0.9256294862788254	0.9776804085607146	0.6086415271724162	1.57048e+16	has_PSY1	PSY1 (mild psychiatric)	0.04167150384063645	8658509810241510	9399627491125710	3643271640507950	0.0005081577548783344	7262403479984630	0.5086041542206079	129	1471
wave_2	-0.18070790678348578	0.2741170536527615	-0.6592362801783138	0.509744052928492	0.8346791272035148	0.4877426057600904	1.4284e+16	has_PSY1	PSY1 (mild psychiatric)	0.04167150384063645	8658509810241510	9399627491125710	3643271640507950	0.0005081577548783344	7262403479984630	0.5086041542206079	129	1471
wave_3	-0.7190843044748525	0.2994781516764841	-2401124424100400	0.016344777853295394	0.48719817695538103	0.2708877647997858	0.8762376691471538	has_PSY1	PSY1 (mild psychiatric)	0.04167150384063645	8658509810241510	9399627491125710	3643271640507950	0.0005081577548783344	7262403479984630	0.5086041542206079	129	1471
wave_4	-0.5773086562181712	0.3026898729019448	-1.90726e+16	0.056486769352282924	0.5614072751377721	0.31019011180323514	1.01608e+16	has_PSY1	PSY1 (mild psychiatric)	0.04167150384063645	8658509810241510	9399627491125710	3643271640507950	0.0005081577548783344	7262403479984630	0.5086041542206079	129	1471
wave_5	-1.18227e+16	0.350575908522157	-3.37236e+16	0.0007452706317534368	0.30658260679921756	0.15421860070372678	0.60947832727633	has_PSY1	PSY1 (mild psychiatric)	0.04167150384063645	8658509810241510	9399627491125710	3643271640507950	0.0005081577548783344	7262403479984630	0.5086041542206079	129	1471
res_ameliorat	-0.7020495487638402	0.2954300866541281	-2.37636e+16	0.017484185129776793	0.49556857027425605	0.2777366605174843	0.8842484365804845	has_PSY1	PSY1 (mild psychiatric)	0.04167150384063645	8658509810241510	9399627491125710	3643271640507950	0.0005081577548783344	7262403479984630	0.5086041542206079	129	1471
res_decedat	0.022363551181757424	0.3747373160113236	0.059677940323086626	0.9524121414859623	1.02262e+16	0.4906088580072553	2131519688765010	has_PSY1	PSY1 (mild psychiatric)	0.04167150384063645	8658509810241510	9399627491125710	3643271640507950	0.0005081577548783344	7262403479984630	0.5086041542206079	129	1471
res_vindecat data internare: 15.05.2021 19:23:00 data externare: 28.05.2021 (aprox 12:45:00) zile spitalizare: 13 zile (aproximativ) statut asigurat: asigurat cnas ============================================================ diagnoses (icd-10 codes) ============================================================ diagnostic principal: --------------------- j12.8 pneumonie acuta virala diagnostice sec…	-3.15853e+16	1.74822e+16	-1.80671e+10	0.9999985584535711	19.1721	0.0	inf	has_PSY1	PSY1 (mild psychiatric)	0.04167150384063645	8658509810241510	9399627491125710	3643271640507950	0.0005081577548783344	7262403479984630	0.5086041542206079	129	1471
const	-6724398263911130	0.6753237102795475	-9957296273704940	2.34349e-07	0.001201243193458855	0.0003197380746794014	0.004513022764893099	has_NE3	NE3 (severe neurological)	0.19930554810492906	7429287269477940	8170404950362140	1.77957e+16	4.42928e-16	9059506813556930	0.3373009437814148	133	1471
age	0.0218749302683518	0.008196351235632568	2.66886e+16	0.007610871604378508	1.02212e+16	1.00583e+16	1.03867e+16	has_NE3	NE3 (severe neurological)	0.19930554810492906	7429287269477940	8170404950362140	1.77957e+16	4.42928e-16	9059506813556930	0.3373009437814148	133	1471
hospitalization_days	0.07284051756244116	0.015587917988940218	4672883037627100	2.97001e+08	1.07556e+16	1.0432e+16	1.10893e+16	has_NE3	NE3 (severe neurological)	0.19930554810492906	7429287269477940	8170404950362140	1.77957e+16	4.42928e-16	9059506813556930	0.3373009437814148	133	1471
sec_diag_count	0.04492243908778595	0.01928994562205227	2.3288e+16	0.019869625711507927	1045946732179910	1.00714e+16	1.08625e+16	has_NE3	NE3 (severe neurological)	0.19930554810492906	7429287269477940	8170404950362140	1.77957e+16	4.42928e-16	9059506813556930	0.3373009437814148	133	1471
EVO_ICU	0.7375753079002155	0.2863847723187069	2575469714847110	0.010010403937745533	2090859672374650	1.19276e+16	3.66519e+16	has_NE3	NE3 (severe neurological)	0.19930554810492906	7429287269477940	8170404950362140	1.77957e+16	4.42928e-16	9059506813556930	0.3373009437814148	133	1471
EVO_O2	-0.20982810486923845	0.1238192562254846	-1.69463e+16	0.09014520507844948	0.8107235934313733	0.6360301013065036	1.0334e+16	has_NE3	NE3 (severe neurological)	0.19930554810492906	7429287269477940	8170404950362140	1.77957e+16	4.42928e-16	9059506813556930	0.3373009437814148	133	1471
EVO_COMP_COUNT	0.13166619563215146	0.17016263728025777	0.7737667782810471	0.4390687218321703	1.14073e+16	0.8172204066272168	1.5923e+16	has_NE3	NE3 (severe neurological)	0.19930554810492906	7429287269477940	8170404950362140	1.77957e+16	4.42928e-16	9059506813556930	0.3373009437814148	133	1471
wave_2	-0.0261330748772917	0.5044351812545905	-0.05180660637566084	0.9586827914958772	0.9742054387130885	0.3624720675570895	2618343099413250	has_NE3	NE3 (severe neurological)	0.19930554810492906	7429287269477940	8170404950362140	1.77957e+16	4.42928e-16	9059506813556930	0.3373009437814148	133	1471
wave_3	-0.14443034493338178	0.48084169384486086	-0.30036984475805645	0.7638950627097337	0.8655151978222534	0.3372729461778011	2221098864141860	has_NE3	NE3 (severe neurological)	0.19930554810492906	7429287269477940	8170404950362140	1.77957e+16	4.42928e-16	9059506813556930	0.3373009437814148	133	1471
wave_4	1.87893e+16	0.38717174951402133	4852969883430500	1.21626e+10	6546514954978980	306513052837776	1.39821e+16	has_NE3	NE3 (severe neurological)	0.19930554810492906	7429287269477940	8170404950362140	1.77957e+16	4.42928e-16	9059506813556930	0.3373009437814148	133	1471
wave_5	2379359067277320	0.37761966012425896	6300940651486130	2.95845e+06	1.0798e+16	5151243457445970	2.26346e+16	has_NE3	NE3 (severe neurological)	0.19930554810492906	7429287269477940	8170404950362140	1.77957e+16	4.42928e-16	9059506813556930	0.3373009437814148	133	1471
res_ameliorat	-0.004485836096352559	0.32944649016641975	-0.013616281339305028	0.9891361150445475	0.9955242102387044	0.5219470715932116	1898791098005810	has_NE3	NE3 (severe neurological)	0.19930554810492906	7429287269477940	8170404950362140	1.77957e+16	4.42928e-16	9059506813556930	0.3373009437814148	133	1471
res_decedat	0.354697936531509	0.3259358329774399	1.08824e+16	0.2764871046226054	1.42575e+16	0.752672887907863	2.70073e+16	has_NE3	NE3 (severe neurological)	0.19930554810492906	7429287269477940	8170404950362140	1.77957e+16	4.42928e-16	9059506813556930	0.3373009437814148	133	1471
res_vindecat data internare: 15.05.2021 19:23:00 data externare: 28.05.2021 (aprox 12:45:00) zile spitalizare: 13 zile (aproximativ) statut asigurat: asigurat cnas ============================================================ diagnoses (icd-10 codes) ============================================================ diagnostic principal: --------------------- j12.8 pneumonie acuta virala diagnostice sec…	-2982086739977430	1745477641727190	-1.70846e+09	0.9999986368424826	1119.34	0.0	inf	has_NE3	NE3 (severe neurological)	0.19930554810492906	7429287269477940	8170404950362140	1.77957e+16	4.42928e-16	9059506813556930	0.3373009437814148	133	1471
const	-2212095225544460	0.45444271388330054	-4867709741986370	1.12899e+10	0.10947104153769674	0.0449238440281396	0.26676054096888036	has_PSY	ANY Psychiatric (symptom)	0.049137288152212966	100207733348286	1.07619e+16	5033693930671640	2.60962e+10	1.71398e+16	0.9885604796345571	163	1471
age	-0.0013983660824329316	0.0062591415722414645	-0.22341179957240717	0.8232150216678329	0.9986026111758426	0.9864268985022686	1.01093e+16	has_PSY	ANY Psychiatric (symptom)	0.049137288152212966	100207733348286	1.07619e+16	5033693930671640	2.60962e+10	1.71398e+16	0.9885604796345571	163	1471
hospitalization_days	-0.010420350363440219	0.014515454612141527	-0.7178797110993729	0.47283145877609356	0.9896337533976177	0.9618756307656379	1.01819e+16	has_PSY	ANY Psychiatric (symptom)	0.049137288152212966	100207733348286	1.07619e+16	5033693930671640	2.60962e+10	1.71398e+16	0.9885604796345571	163	1471
sec_diag_count	0.05916553810252945	0.018508716943937003	319663098645585	0.0013904268001056234	1060950853995660	1.02315e+16	1.10014e+16	has_PSY	ANY Psychiatric (symptom)	0.049137288152212966	100207733348286	1.07619e+16	5033693930671640	2.60962e+10	1.71398e+16	0.9885604796345571	163	1471
EVO_ICU	0.7460752580299602	0.27276566069293384	2735224280558740	0.006233778590971584	2108707621197450	1235485965301330	3.59911e+16	has_PSY	ANY Psychiatric (symptom)	0.049137288152212966	100207733348286	1.07619e+16	5033693930671640	2.60962e+10	1.71398e+16	0.9885604796345571	163	1471
EVO_O2	-0.09752444634939307	0.11081151508657294	-0.8800930686057385	0.37880889375366145	0.9070801664860756	0.7299997954892931	1.12712e+16	has_PSY	ANY Psychiatric (symptom)	0.049137288152212966	100207733348286	1.07619e+16	5033693930671640	2.60962e+10	1.71398e+16	0.9885604796345571	163	1471
EVO_COMP_COUNT	0.19124908177319994	0.16807514750867827	1137878410984730	0.25517125725155765	1.21076e+16	0.8709487414943589	1.68316e+16	has_PSY	ANY Psychiatric (symptom)	0.049137288152212966	100207733348286	1.07619e+16	5033693930671640	2.60962e+10	1.71398e+16	0.9885604796345571	163	1471
wave_2	-0.312645269020546	0.2513618152683365	-1243805741483790	0.21357106677951754	0.7315093555801094	0.44695141835927116	1.19724e+16	has_PSY	ANY Psychiatric (symptom)	0.049137288152212966	100207733348286	1.07619e+16	5033693930671640	2.60962e+10	1.71398e+16	0.9885604796345571	163	1471
wave_3	-0.8536078589354752	0.2709260130316697	-3150704686432940	0.0016287708416405711	0.42587565757941576	0.25042067207528274	0.7242615963596465	has_PSY	ANY Psychiatric (symptom)	0.049137288152212966	100207733348286	1.07619e+16	5033693930671640	2.60962e+10	1.71398e+16	0.9885604796345571	163	1471
wave_4	-0.7836799643108253	0.2806204539921076	-2.79267e+16	0.005227519790874491	0.4567221936384195	0.2635042064263869	0.7916198568168343	has_PSY	ANY Psychiatric (symptom)	0.049137288152212966	100207733348286	1.07619e+16	5033693930671640	2.60962e+10	1.71398e+16	0.9885604796345571	163	1471
wave_5	-1.15324e+16	0.3019237871702237	-3.81962e+16	0.00013365478961756172	0.31561391390345694	0.17464580058496115	0.5703666639324645	has_PSY	ANY Psychiatric (symptom)	0.049137288152212966	100207733348286	1.07619e+16	5033693930671640	2.60962e+10	1.71398e+16	0.9885604796345571	163	1471
res_ameliorat	-0.3725783114277964	0.25476866011079885	-1.46242e+16	0.1436266600094443	0.6889556963409845	0.418149728001924	1.13514e+16	has_PSY	ANY Psychiatric (symptom)	0.049137288152212966	100207733348286	1.07619e+16	5033693930671640	2.60962e+10	1.71398e+16	0.9885604796345571	163	1471
res_decedat	-0.17866268986901152	0.33184024016493313	-0.5383997124044135	0.5903011248860917	0.8363879739581105	0.4364604088400778	1.60277e+16	has_PSY	ANY Psychiatric (symptom)	0.049137288152212966	100207733348286	1.07619e+16	5033693930671640	2.60962e+10	1.71398e+16	0.9885604796345571	163	1471
res_vindecat data internare: 15.05.2021 19:23:00 data externare: 28.05.2021 (aprox 12:45:00) zile spitalizare: 13 zile (aproximativ) statut asigurat: asigurat cnas ============================================================ diagnoses (icd-10 codes) ============================================================ diagnostic principal: --------------------- j12.8 pneumonie acuta virala diagnostice sec…	-3.16644e+16	1748194797637740	-1.81127e+09	0.9999985548195145	17.7136	0.0	inf	has_PSY	ANY Psychiatric (symptom)	0.049137288152212966	100207733348286	1.07619e+16	5033693930671640	2.60962e+10	1.71398e+16	0.9885604796345571	163	1471
const	-0.23183195374261484	0.28913212612488437	-0.8018201119666655	0.42265702300615215	0.7930793861318594	0.4499942348605311	1.39774e+16	has_NEURO	ANY Neurological (symptom)	0.026491015906407456	2.01307e+16	2.08718e+16	5401746071967470	6.00579e+08	6825598503743000	0.5555610445166992	743	1471
age	-0.013966851719702652	0.0038537103881281167	-3624260858503910	0.0002897890110080927	0.9861302322424318	0.978709917474826	0.9936068058363428	has_NEURO	ANY Neurological (symptom)	0.026491015906407456	2.01307e+16	2.08718e+16	5401746071967470	6.00579e+08	6825598503743000	0.5555610445166992	743	1471
hospitalization_days	0.00992673471770521	0.010042791362441912	0.9884437861399042	0.3229353522643116	1.00998e+16	0.9902906682469766	103005298646917	has_NEURO	ANY Neurological (symptom)	0.026491015906407456	2.01307e+16	2.08718e+16	5401746071967470	6.00579e+08	6825598503743000	0.5555610445166992	743	1471
sec_diag_count	0.05598956385627602	0.011674738019126035	4795787602646980	1.62037e+10	1.05759e+16	1.03366e+16	1082065408312570	has_NEURO	ANY Neurological (symptom)	0.026491015906407456	2.01307e+16	2.08718e+16	5401746071967470	6.00579e+08	6825598503743000	0.5555610445166992	743	1471
EVO_ICU	-0.15591601744921915	0.198102575427235	-0.7870468978657403	0.4312544130936107	0.8556310454314132	0.5803116857663557	1.26157e+16	has_NEURO	ANY Neurological (symptom)	0.026491015906407456	2.01307e+16	2.08718e+16	5401746071967470	6.00579e+08	6825598503743000	0.5555610445166992	743	1471
EVO_O2	-0.04164983907376973	0.07470694815579693	-0.5575095771133824	0.5771793174982309	0.95920559809464	0.8285544137409405	1.11046e+16	has_NEURO	ANY Neurological (symptom)	0.026491015906407456	2.01307e+16	2.08718e+16	5401746071967470	6.00579e+08	6825598503743000	0.5555610445166992	743	1471
EVO_COMP_COUNT	0.15668716244811715	0.12988641637458587	1206339868491240	0.2276864711556078	1169629652583550	0.90675268860123	1.50872e+16	has_NEURO	ANY Neurological (symptom)	0.026491015906407456	2.01307e+16	2.08718e+16	5401746071967470	6.00579e+08	6825598503743000	0.5555610445166992	743	1471
wave_2	0.1781346819484028	0.17649602301590311	1.00928e+16	0.31283826149093497	1.19499e+16	0.8455303912541465	1.68887e+16	has_NEURO	ANY Neurological (symptom)	0.026491015906407456	2.01307e+16	2.08718e+16	5401746071967470	6.00579e+08	6825598503743000	0.5555610445166992	743	1471
wave_3	0.414769167892764	0.17156559644695538	2.41755e+16	0.015625196865621336	1.51402e+16	1.08167e+16	2.11918e+16	has_NEURO	ANY Neurological (symptom)	0.026491015906407456	2.01307e+16	2.08718e+16	5401746071967470	6.00579e+08	6825598503743000	0.5555610445166992	743	1471
wave_4	0.24536492674900204	0.18196824967085146	1348394168723520	0.17753163851566633	1.27809e+16	0.8946825745388163	1.8258e+16	has_NEURO	ANY Neurological (symptom)	0.026491015906407456	2.01307e+16	2.08718e+16	5401746071967470	6.00579e+08	6825598503743000	0.5555610445166992	743	1471
wave_5	0.27412625456504425	0.1819383423615476	1.5067e+16	0.13188791811962866	1.31538e+16	0.9208424293273192	1.87896e+16	has_NEURO	ANY Neurological (symptom)	0.026491015906407456	2.01307e+16	2.08718e+16	5401746071967470	6.00579e+08	6825598503743000	0.5555610445166992	743	1471
res_ameliorat	0.2172877474675157	0.14531575307753672	1495280056468320	0.13484136774561495	124270163494405	0.9347035162011046	16521895196983	has_NEURO	ANY Neurological (symptom)	0.026491015906407456	2.01307e+16	2.08718e+16	5401746071967470	6.00579e+08	6825598503743000	0.5555610445166992	743	1471
res_decedat	-0.051367700208354176	0.22167141125338735	-0.23172902593937553	0.8167484854945812	0.9499293170998787	0.6151828842197011	1466825119217030	has_NEURO	ANY Neurological (symptom)	0.026491015906407456	2.01307e+16	2.08718e+16	5401746071967470	6.00579e+08	6825598503743000	0.5555610445166992	743	1471
res_vindecat data internare: 15.05.2021 19:23:00 data externare: 28.05.2021 (aprox 12:45:00) zile spitalizare: 13 zile (aproximativ) statut asigurat: asigurat cnas ============================================================ diagnoses (icd-10 codes) ============================================================ diagnostic principal: --------------------- j12.8 pneumonie acuta virala diagnostice sec…	-3350131971619960	1.7487e+16	-1.91578e+10	0.9999984714251027	28.2203	0.0	inf	has_NEURO	ANY Neurological (symptom)	0.026491015906407456	2.01307e+16	2.08718e+16	5401746071967470	6.00579e+08	6825598503743000	0.5555610445166992	743	1471
const	-3378694271460530	0.35559904337131976	-950141552527313	2.07056e-06	0.03409194050479205	0.0169810784118633	0.06844444028774428	has2_ANY_NE	Clinical ANY Neurological	0.06846182724576388	1.63352e+16	1707632550067430	1.17995e+16	0.00500918	1.83614e+16	0.01867443065057857	401	1471
age	0.006457665348348107	0.004500470016329837	1.43489e+16	0.15131933699459715	1006478561024100	0.9976396961109488	1.0154e+16	has2_ANY_NE	Clinical ANY Neurological	0.06846182724576388	1.63352e+16	1707632550067430	1.17995e+16	0.00500918	1.83614e+16	0.01867443065057857	401	1471
hospitalization_days	0.02466544199008743	0.010907863118062196	2261253347527270	0.023743573331673293	1.02497e+16	1.00329e+16	1.04712e+16	has2_ANY_NE	Clinical ANY Neurological	0.06846182724576388	1.63352e+16	1707632550067430	1.17995e+16	0.00500918	1.83614e+16	0.01867443065057857	401	1471
sec_diag_count	0.06732419833752432	0.013034063928839252	5165249971542820	2.40118e+08	1.06964e+16	1.04266e+16	1.09732e+16	has2_ANY_NE	Clinical ANY Neurological	0.06846182724576388	1.63352e+16	1707632550067430	1.17995e+16	0.00500918	1.83614e+16	0.01867443065057857	401	1471
EVO_ICU	0.1928070108329593	0.21354189263423876	0.9029001684611141	0.3665788812353068	1.21265e+16	0.7979355829422183	1.8429e+16	has2_ANY_NE	Clinical ANY Neurological	0.06846182724576388	1.63352e+16	1707632550067430	1.17995e+16	0.00500918	1.83614e+16	0.01867443065057857	401	1471
EVO_O2	-0.11859391094747074	0.08300578433103473	-1.42874e+16	0.15307819136220285	0.8881684030039454	0.7548152522036723	1.04508e+16	has2_ANY_NE	Clinical ANY Neurological	0.06846182724576388	1.63352e+16	1707632550067430	1.17995e+16	0.00500918	1.83614e+16	0.01867443065057857	401	1471
EVO_COMP_COUNT	0.31440341758916135	0.14229001042305828	2.2096e+16	0.027133223072531774	1369442082150190	1.03616e+16	1.80993e+16	has2_ANY_NE	Clinical ANY Neurological	0.06846182724576388	1.63352e+16	1707632550067430	1.17995e+16	0.00500918	1.83614e+16	0.01867443065057857	401	1471
wave_2	0.7253310934760557	0.21279127738705672	340865049725095	0.0006528506315277815	2065414832146880	1.36107e+16	3134263860828030	has2_ANY_NE	Clinical ANY Neurological	0.06846182724576388	1.63352e+16	1707632550067430	1.17995e+16	0.00500918	1.83614e+16	0.01867443065057857	401	1471
wave_3	0.19900413214818832	0.21593337593193213	0.9215996892065433	0.35673742067382097	1.22019e+16	0.7991412960483776	1.86307e+16	has2_ANY_NE	Clinical ANY Neurological	0.06846182724576388	1.63352e+16	1707632550067430	1.17995e+16	0.00500918	1.83614e+16	0.01867443065057857	401	1471
wave_4	1.04261e+16	0.21501999240370193	484888688336167	1.24156e+10	2.8366e+16	1.86112e+16	4323386736487820	has2_ANY_NE	Clinical ANY Neurological	0.06846182724576388	1.63352e+16	1707632550067430	1.17995e+16	0.00500918	1.83614e+16	0.01867443065057857	401	1471
wave_5	1.11536e+16	0.21542604566454485	5177447335757750	2.24942e+07	3.05066e+16	1999965069873810	4.65334e+16	has2_ANY_NE	Clinical ANY Neurological	0.06846182724576388	1.63352e+16	1707632550067430	1.17995e+16	0.00500918	1.83614e+16	0.01867443065057857	401	1471
res_ameliorat	0.1076504896136685	0.17101497520084946	0.6294799007352299	0.5290349232127913	1.11366e+16	0.7964963735716545	1.55711e+16	has2_ANY_NE	Clinical ANY Neurological	0.06846182724576388	1.63352e+16	1707632550067430	1.17995e+16	0.00500918	1.83614e+16	0.01867443065057857	401	1471
res_decedat	0.2547756706987721	0.23532909008319983	1082635685238470	0.2789701613462249	1.29017e+16	0.8134580911411173	2.04626e+16	has2_ANY_NE	Clinical ANY Neurological	0.06846182724576388	1.63352e+16	1707632550067430	1.17995e+16	0.00500918	1.83614e+16	0.01867443065057857	401	1471
res_vindecat data internare: 15.05.2021 19:23:00 data externare: 28.05.2021 (aprox 12:45:00) zile spitalizare: 13 zile (aproximativ) statut asigurat: asigurat cnas ============================================================ diagnoses (icd-10 codes) ============================================================ diagnostic principal: --------------------- j12.8 pneumonie acuta virala diagnostice sec…	-3266551964476010	1.74852e+16	-1.86818e+10	0.9999985094088033	65.0946	0.0	inf	has2_ANY_NE	Clinical ANY Neurological	0.06846182724576388	1.63352e+16	1707632550067430	1.17995e+16	0.00500918	1.83614e+16	0.01867443065057857	401	1471
const	-312099745301584	0.4186000563344206	-7.4558e+16	89.3255	0.0441131456778399	0.019420258846267868	0.10020307334720703	has2_ANY_PSY	Clinical ANY Psychiatric	0.07924832975996654	1223995829172500	1298107597260920	1029383653184310	0.446181	4779553288837100	0.780856989402859	237	1471
age	0.009402971512142989	0.005702090086952975	1.64904e+16	0.09913955254618854	1.00945e+16	0.9982286509988595	1020792067507110	has2_ANY_PSY	Clinical ANY Psychiatric	0.07924832975996654	1223995829172500	1298107597260920	1029383653184310	0.446181	4779553288837100	0.780856989402859	237	1471
hospitalization_days	0.022767371682739162	0.012204799412914592	1.86544e+16	0.062119173582208885	1.02303e+16	0.9988470695305106	1.0478e+16	has2_ANY_PSY	Clinical ANY Psychiatric	0.07924832975996654	1223995829172500	1298107597260920	1029383653184310	0.446181	4779553288837100	0.780856989402859	237	1471
sec_diag_count	0.06555357840263305	0.01552033376152177	4223722209193360	2.403e+10	1067749944117370	1035758784467730	1.10073e+16	has2_ANY_PSY	Clinical ANY Psychiatric	0.07924832975996654	1223995829172500	1298107597260920	1029383653184310	0.446181	4779553288837100	0.780856989402859	237	1471
EVO_ICU	1.02208e+16	0.23399864499104467	4.36788e+16	1.25458e+11	2778964407870600	1.75672e+16	4396053733600550	has2_ANY_PSY	Clinical ANY Psychiatric	0.07924832975996654	1223995829172500	1298107597260920	1029383653184310	0.446181	4779553288837100	0.780856989402859	237	1471
EVO_O2	0.11217683242803372	0.09657845907969037	1.16151e+16	0.24543461599686267	1.11871e+16	0.9257847997242017	1.35184e+16	has2_ANY_PSY	Clinical ANY Psychiatric	0.07924832975996654	1223995829172500	1298107597260920	1029383653184310	0.446181	4779553288837100	0.780856989402859	237	1471
EVO_COMP_COUNT	-0.04793985352626635	0.1541475314132184	-0.3109998135341882	0.7558007633855768	0.953191116437856	0.7046433692343116	1.28941e+16	has2_ANY_PSY	Clinical ANY Psychiatric	0.07924832975996654	1223995829172500	1298107597260920	1029383653184310	0.446181	4779553288837100	0.780856989402859	237	1471
wave_2	-0.9573776470938844	0.24852448199304314	-385224682661519	0.00011703895948377959	0.38389828392534364	0.23586947922547352	0.6248281587120542	has2_ANY_PSY	Clinical ANY Psychiatric	0.07924832975996654	1223995829172500	1298107597260920	1029383653184310	0.446181	4779553288837100	0.780856989402859	237	1471
wave_3	-0.9842540666015707	0.23624645950889836	-4166217215054170	3.09696e+10	0.3737178916480531	0.2352071605950827	0.5937959634583753	has2_ANY_PSY	Clinical ANY Psychiatric	0.07924832975996654	1223995829172500	1298107597260920	1029383653184310	0.446181	4779553288837100	0.780856989402859	237	1471
wave_4	-0.8318511164431885	0.2520224065376751	-3.3007e+16	0.0009644291176757174	0.4352428549470526	0.26558881975702864	0.7132692669660007	has2_ANY_PSY	Clinical ANY Psychiatric	0.07924832975996654	1223995829172500	1298107597260920	1029383653184310	0.446181	4779553288837100	0.780856989402859	237	1471
wave_5	-0.4310410190680262	0.23385246534107462	-1.84322e+16	0.0652972217796622	0.649832254714588	0.4109090293227794	1.02768e+16	has2_ANY_PSY	Clinical ANY Psychiatric	0.07924832975996654	1223995829172500	1298107597260920	1029383653184310	0.446181	4779553288837100	0.780856989402859	237	1471
res_ameliorat	0.06788601530104	0.21398112026697305	0.31725235953687025	0.7510521231006231	1.07024e+16	0.7036253246555948	1.62788e+16	has2_ANY_PSY	Clinical ANY Psychiatric	0.07924832975996654	1223995829172500	1298107597260920	1029383653184310	0.446181	4779553288837100	0.780856989402859	237	1471
res_decedat	-0.8595637791097411	0.3126873625233133	-2.74896e+16	0.005978542403898661	0.42334671472535007	0.22936979602129423	0.7813689682668955	has2_ANY_PSY	Clinical ANY Psychiatric	0.07924832975996654	1223995829172500	1298107597260920	1029383653184310	0.446181	4779553288837100	0.780856989402859	237	1471
res_vindecat data internare: 15.05.2021 19:23:00 data externare: 28.05.2021 (aprox 12:45:00) zile spitalizare: 13 zile (aproximativ) statut asigurat: asigurat cnas ============================================================ diagnoses (icd-10 codes) ============================================================ diagnostic principal: --------------------- j12.8 pneumonie acuta virala diagnostice sec…	-3.13807e+16	1.74798e+16	-1.79525e+10	0.9999985675984244	23.5257	0.0	inf	has2_ANY_PSY	Clinical ANY Psychiatric	0.07924832975996654	1223995829172500	1298107597260920	1029383653184310	0.446181	4779553288837100	0.780856989402859	237	1471
const	-2402574367103610	0.31930747400362275	-752432862588225	529.919	0.09048471232750152	0.04839273808197822	0.1691882602534486	has2_ANY_NEUROPSY	Clinical ANY Neuropsychiatric	0.05748885082624011	1.83035e+16	1.90447e+16	1.09935e+16	0.192341	7588153767040380	0.47469739717413884	521	1471
age	0.0021081324858185885	0.004135627194691519	0.5097491593353922	0.6102272079297112	1.00211e+16	0.9940204015189283	1.01027e+16	has2_ANY_NEUROPSY	Clinical ANY Neuropsychiatric	0.05748885082624011	1.83035e+16	1.90447e+16	1.09935e+16	0.192341	7588153767040380	0.47469739717413884	521	1471
hospitalization_days	0.029957226095019565	0.010531945811286251	2.84442e+16	0.004449303615562078	1.03041e+16	1.00936e+16	1.0519e+16	has2_ANY_NEUROPSY	Clinical ANY Neuropsychiatric	0.05748885082624011	1.83035e+16	1.90447e+16	1.09935e+16	0.192341	7588153767040380	0.47469739717413884	521	1471
sec_diag_count	0.07184453590327883	0.012323116857363831	5830062048007540	5.54068e+07	1.07449e+16	1.04885e+16	1.10076e+16	has2_ANY_NEUROPSY	Clinical ANY Neuropsychiatric	0.05748885082624011	1.83035e+16	1.90447e+16	1.09935e+16	0.192341	7588153767040380	0.47469739717413884	521	1471
EVO_ICU	0.5110542641566233	0.20235717337710646	2.52551e+16	0.011553179458797866	1667047777551390	1.12125e+16	2478533453805760	has2_ANY_NEUROPSY	Clinical ANY Neuropsychiatric	0.05748885082624011	1.83035e+16	1.90447e+16	1.09935e+16	0.192341	7588153767040380	0.47469739717413884	521	1471
EVO_O2	-0.005628052189850841	0.07806359809825263	-0.07209573126218505	0.9425257233463913	0.9943877556262336	0.8533121173501267	1.15879e+16	has2_ANY_NEUROPSY	Clinical ANY Neuropsychiatric	0.05748885082624011	1.83035e+16	1.90447e+16	1.09935e+16	0.192341	7588153767040380	0.47469739717413884	521	1471
EVO_COMP_COUNT	0.2580637898367574	0.14301355723928358	1.80447e+16	0.07115753076629654	1.29442e+16	0.9780078018247716	1.7132e+16	has2_ANY_NEUROPSY	Clinical ANY Neuropsychiatric	0.05748885082624011	1.83035e+16	1.90447e+16	1.09935e+16	0.192341	7588153767040380	0.47469739717413884	521	1471
wave_2	0.11434480165073303	0.18895476841280423	0.6051437738841664	0.5450834710801427	1.12114e+16	0.7741421707307142	1.62367e+16	has2_ANY_NEUROPSY	Clinical ANY Neuropsychiatric	0.05748885082624011	1.83035e+16	1.90447e+16	1.09935e+16	0.192341	7588153767040380	0.47469739717413884	521	1471
wave_3	-0.2533016738152501	0.18677869024119856	-1.35616e+16	0.17504846127790807	0.7762336771238978	0.5382774315176475	1.11938e+16	has2_ANY_NEUROPSY	Clinical ANY Neuropsychiatric	0.05748885082624011	1.83035e+16	1.90447e+16	1.09935e+16	0.192341	7588153767040380	0.47469739717413884	521	1471
wave_4	0.35632960869558694	0.19337735131821301	1842664646436420	0.06537798884363287	1428078177683150	0.9775722905660356	208619587651566	has2_ANY_NEUROPSY	Clinical ANY Neuropsychiatric	0.05748885082624011	1.83035e+16	1.90447e+16	1.09935e+16	0.192341	7588153767040380	0.47469739717413884	521	1471
wave_5	0.5574734087184794	0.19353827290965325	2.88043e+16	0.003971333802562521	1746254849569020	1.195e+16	2.55181e+16	has2_ANY_NEUROPSY	Clinical ANY Neuropsychiatric	0.05748885082624011	1.83035e+16	1.90447e+16	1.09935e+16	0.192341	7588153767040380	0.47469739717413884	521	1471
res_ameliorat	0.060286858669885195	0.15813427499554802	0.38123840433443323	0.7030263545097508	1.06214e+16	0.7790729240985648	1448059439330630	has2_ANY_NEUROPSY	Clinical ANY Neuropsychiatric	0.05748885082624011	1.83035e+16	1.90447e+16	1.09935e+16	0.192341	7588153767040380	0.47469739717413884	521	1471
res_decedat	-0.11676069558354785	0.23064840431944822	-0.506228065735214	0.6126965547540202	0.8897981003027391	0.566191306158059	1.39836e+16	has2_ANY_NEUROPSY	Clinical ANY Neuropsychiatric	0.05748885082624011	1.83035e+16	1.90447e+16	1.09935e+16	0.192341	7588153767040380	0.47469739717413884	521	1471
res_vindecat data internare: 15.05.2021 19:23:00 data externare: 28.05.2021 (aprox 12:45:00) zile spitalizare: 13 zile (aproximativ) statut asigurat: asigurat cnas ============================================================ diagnoses (icd-10 codes) ============================================================ diagnostic principal: --------------------- j12.8 pneumonie acuta virala diagnostice sec…	-3288944654166750	1.74857e+16	-1.88094e+10	0.9999984992301417	5.20349	0.0	inf	has2_ANY_NEUROPSY	Clinical ANY Neuropsychiatric	0.05748885082624011	1.83035e+16	1.90447e+16	1.09935e+16	0.192341	7588153767040380	0.47469739717413884	521	1471
const	-6588869029619620	0.5895975585272376	-1.11752e+16	5.39304e-15	0.0013755948412160328	0.0004331359054946922	0.004368746952573643	has2_SPEC_NE	Specialty Neurological	0.1754239425084213	9131176076267250	9872293757151450	1.88304e+16	3.41217e-18	997367877689896	0.2668781863220133	175	1471
age	0.027445444062536708	0.0071978925008026155	3812983322476170	0.00013729938062414599	1.02783e+16	1.01343e+16	1.04243e+16	has2_SPEC_NE	Specialty Neurological	0.1754239425084213	9131176076267250	9872293757151450	1.88304e+16	3.41217e-18	997367877689896	0.2668781863220133	175	1471
hospitalization_days	0.06879010598116697	0.013996755553468663	4914717965773100	8.89104e+07	1.07121e+16	1.04222e+16	1101004827924020	has2_SPEC_NE	Specialty Neurological	0.1754239425084213	9131176076267250	9872293757151450	1.88304e+16	3.41217e-18	997367877689896	0.2668781863220133	175	1471
sec_diag_count	0.0552010028835458	0.017495843316636776	3.15509e+16	0.001604472634699592	1.05675e+16	1021129921246070	1.09362e+16	has2_SPEC_NE	Specialty Neurological	0.1754239425084213	9131176076267250	9872293757151450	1.88304e+16	3.41217e-18	997367877689896	0.2668781863220133	175	1471
EVO_ICU	0.4004093540687931	0.26845727354535454	1.49152e+16	0.13582506198929625	1.49244e+16	0.8818288993437482	2525845710764840	has2_SPEC_NE	Specialty Neurological	0.1754239425084213	9131176076267250	9872293757151450	1.88304e+16	3.41217e-18	997367877689896	0.2668781863220133	175	1471
EVO_O2	-0.19673162621430162	0.11145489495202272	-1.76512e+16	0.07754305423118596	0.8214110489272636	0.6602219542214669	1.02195e+16	has2_SPEC_NE	Specialty Neurological	0.1754239425084213	9131176076267250	9872293757151450	1.88304e+16	3.41217e-18	997367877689896	0.2668781863220133	175	1471
EVO_COMP_COUNT	-0.04227775732310806	0.15652222903346086	-0.27010704859097073	0.7870778996024456	0.9586034844535841	0.705353848719627	1.30278e+16	has2_SPEC_NE	Specialty Neurological	0.1754239425084213	9131176076267250	9872293757151450	1.88304e+16	3.41217e-18	997367877689896	0.2668781863220133	175	1471
wave_2	-0.04840941215039834	0.39725923850685685	-0.12185849303933248	0.9030110883278787	0.9527436423945564	0.43734924643200396	2.0755e+16	has2_SPEC_NE	Specialty Neurological	0.1754239425084213	9131176076267250	9872293757151450	1.88304e+16	3.41217e-18	997367877689896	0.2668781863220133	175	1471
wave_3	-0.058181004869496275	0.3696168655703211	-0.15740895583788533	0.8749225557071448	0.9434791576585696	0.45720804569148826	1946931882158460	has2_SPEC_NE	Specialty Neurological	0.1754239425084213	9131176076267250	9872293757151450	1.88304e+16	3.41217e-18	997367877689896	0.2668781863220133	175	1471
wave_4	1.93359e+16	0.3139696444142652	6.15851e+16	734308	691426287422051	3.73675e+16	1.27937e+16	has2_SPEC_NE	Specialty Neurological	0.1754239425084213	9131176076267250	9872293757151450	1.88304e+16	3.41217e-18	997367877689896	0.2668781863220133	175	1471
wave_5	1.65219e+16	0.31716009595931544	5209339531862710	1.89514e+08	5218419748083190	2.80267e+16	9716417603468770	has2_SPEC_NE	Specialty Neurological	0.1754239425084213	9131176076267250	9872293757151450	1.88304e+16	3.41217e-18	997367877689896	0.2668781863220133	175	1471
res_ameliorat	0.15026323495336733	0.27589434828939696	0.5446404969330869	0.5860007964994343	1162140118367800	0.6767321335321577	1.99572e+16	has2_SPEC_NE	Specialty Neurological	0.1754239425084213	9131176076267250	9872293757151450	1.88304e+16	3.41217e-18	997367877689896	0.2668781863220133	175	1471
res_decedat	0.7107926292853338	0.2860928982039991	2.48448e+16	0.012974010095092784	2.0356e+16	1.1619e+16	3566284886841090	has2_SPEC_NE	Specialty Neurological	0.1754239425084213	9131176076267250	9872293757151450	1.88304e+16	3.41217e-18	997367877689896	0.2668781863220133	175	1471
res_vindecat data internare: 15.05.2021 19:23:00 data externare: 28.05.2021 (aprox 12:45:00) zile spitalizare: 13 zile (aproximativ) statut asigurat: asigurat cnas ============================================================ diagnoses (icd-10 codes) ============================================================ diagnostic principal: --------------------- j12.8 pneumonie acuta virala diagnostice sec…	-3.04412e+16	1.74681e+16	-1.74268e+09	0.9999986095446064	6.01926	0.0	inf	has2_SPEC_NE	Specialty Neurological	0.1754239425084213	9131176076267250	9872293757151450	1.88304e+16	3.41217e-18	997367877689896	0.2668781863220133	175	1471
const	-5971413831084020	0.6981701533142647	-8552949166814540	0.119983	0.002550632704736051	0.0006491789244945545	0.010021470120174417	has2_SPEC_PSY	Specialty Psychiatric	0.06391992214433906	6517165561287280	7258283242171480	4.25903e+16	5.2421e+11	9977136115986680	0.26663433199207376	88	1471
age	0.024659653093074187	0.00925627864187665	2.6641e+16	0.007719458237037093	1.02497e+16	1.00654e+16	1.04373e+16	has2_SPEC_PSY	Specialty Psychiatric	0.06391992214433906	6517165561287280	7258283242171480	4.25903e+16	5.2421e+11	9977136115986680	0.26663433199207376	88	1471
hospitalization_days	0.041996206988438325	0.017260131045112703	2.43313e+16	0.014968771342708997	1.04289e+16	1008200412459920	1.07877e+16	has2_SPEC_PSY	Specialty Psychiatric	0.06391992214433906	6517165561287280	7258283242171480	4.25903e+16	5.2421e+11	9977136115986680	0.26663433199207376	88	1471
sec_diag_count	0.0774275581369075	0.02290954862308845	3.37971e+16	0.000725631843773241	10805039559037	1.03306e+16	1.13013e+16	has2_SPEC_PSY	Specialty Psychiatric	0.06391992214433906	6517165561287280	7258283242171480	4.25903e+16	5.2421e+11	9977136115986680	0.26663433199207376	88	1471
EVO_ICU	0.04224977582043176	0.3842694772866561	0.10994830013239487	0.912450376745827	1.04316e+16	0.4911996768542433	2.21534e+16	has2_SPEC_PSY	Specialty Psychiatric	0.06391992214433906	6517165561287280	7258283242171480	4.25903e+16	5.2421e+11	9977136115986680	0.26663433199207376	88	1471
EVO_O2	-0.01775859412448008	0.149429959153696	-0.11884226044801699	0.9054003269176365	0.9823981604231212	0.7329806819065056	1.31669e+16	has2_SPEC_PSY	Specialty Psychiatric	0.06391992214433906	6517165561287280	7258283242171480	4.25903e+16	5.2421e+11	9977136115986680	0.26663433199207376	88	1471
EVO_COMP_COUNT	-0.45938216526225156	0.3349311127264034	-1371572086936900	0.17019668823524514	0.6316737949840319	0.32764155656459304	1217830202777910	has2_SPEC_PSY	Specialty Psychiatric	0.06391992214433906	6517165561287280	7258283242171480	4.25903e+16	5.2421e+11	9977136115986680	0.26663433199207376	88	1471
wave_2	-0.14915418895883772	0.3616975331947287	-0.41237270169198786	0.6800662685589947	0.8614362806952123	0.42398028294592194	1.75025e+16	has2_SPEC_PSY	Specialty Psychiatric	0.06391992214433906	6517165561287280	7258283242171480	4.25903e+16	5.2421e+11	9977136115986680	0.26663433199207376	88	1471
wave_3	-0.513198238545802	0.37296128214980856	-1.37601e+16	0.16881871602931153	0.5985781185875568	0.2881745462134189	1243328978078680	has2_SPEC_PSY	Specialty Psychiatric	0.06391992214433906	6517165561287280	7258283242171480	4.25903e+16	5.2421e+11	9977136115986680	0.26663433199207376	88	1471
wave_4	-0.024857610334087687	0.3688270382429421	-0.06739638843319905	0.9462661442664356	0.9754487959684516	0.47343278886085216	2009789722941980	has2_SPEC_PSY	Specialty Psychiatric	0.06391992214433906	6517165561287280	7258283242171480	4.25903e+16	5.2421e+11	9977136115986680	0.26663433199207376	88	1471
wave_5	-0.09524448583600571	0.36909533840336256	-0.2580484658733853	0.7963695031253615	0.9091506328420138	0.441023085881318	1.87418e+16	has2_SPEC_PSY	Specialty Psychiatric	0.06391992214433906	6517165561287280	7258283242171480	4.25903e+16	5.2421e+11	9977136115986680	0.26663433199207376	88	1471
res_ameliorat	0.28365347795119034	0.3182909262754788	0.8911767648245493	0.3728343474643523	1327972679200180	0.7116384623333029	2478100229321440	has2_SPEC_PSY	Specialty Psychiatric	0.06391992214433906	6517165561287280	7258283242171480	4.25903e+16	5.2421e+11	9977136115986680	0.26663433199207376	88	1471
res_decedat	-0.13326928056216708	0.4280276725326975	-0.31135669283622425	0.7555294728523303	0.8752293781146332	0.378254472152183	2.02516e+16	has2_SPEC_PSY	Specialty Psychiatric	0.06391992214433906	6517165561287280	7258283242171480	4.25903e+16	5.2421e+11	9977136115986680	0.26663433199207376	88	1471
res_vindecat data internare: 15.05.2021 19:23:00 data externare: 28.05.2021 (aprox 12:45:00) zile spitalizare: 13 zile (aproximativ) statut asigurat: asigurat cnas ============================================================ diagnoses (icd-10 codes) ============================================================ diagnostic principal: --------------------- j12.8 pneumonie acuta virala diagnostice sec…	-3082378972009320	1.74746e+16	-1.76392e+10	0.9999985925931919	410.58	0.0	inf	has2_SPEC_PSY	Specialty Psychiatric	0.06391992214433906	6517165561287280	7258283242171480	4.25903e+16	5.2421e+11	9977136115986680	0.26663433199207376	88	1471
const	-6791880380445910	0.6310965373948798	-1.0762e+16	5.20112e-12	0.0011228553924931242	0.00032593686385581113	0.003868246805641003	SPEC_HAS_NEU	Neurology Consult Requested	0.1758274859586073	8266848580919930	9007966261804130	1703899951405750	1.538e-13	7355516376159520	0.4988052545895191	150	1471
age	0.021078045849216423	0.0074970719273095565	2.8115e+16	0.004931051570175432	1.0213e+16	1.0064e+16	1036419554057710	SPEC_HAS_NEU	Neurology Consult Requested	0.1758274859586073	8266848580919930	9007966261804130	1703899951405750	1.538e-13	7355516376159520	0.4988052545895191	150	1471
hospitalization_days	0.0718786402713963	0.014650335854535158	4906279349844770	9.28203e+08	1074524932096450	1.04411e+16	1105826225448300	SPEC_HAS_NEU	Neurology Consult Requested	0.1758274859586073	8266848580919930	9007966261804130	1703899951405750	1.538e-13	7355516376159520	0.4988052545895191	150	1471
sec_diag_count	0.05940725387272412	0.018509755317420776	3.20951e+16	0.0013296119453050203	1.06121e+16	1023398344855570	1.10041e+16	SPEC_HAS_NEU	Neurology Consult Requested	0.1758274859586073	8266848580919930	9007966261804130	1703899951405750	1.538e-13	7355516376159520	0.4988052545895191	150	1471
EVO_ICU	0.4919113436289268	0.2792053999085705	1.76183e+16	0.0780986939430545	1.63544e+16	0.9461812004267158	2.8268e+16	SPEC_HAS_NEU	Neurology Consult Requested	0.1758274859586073	8266848580919930	9007966261804130	1703899951405750	1.538e-13	7355516376159520	0.4988052545895191	150	1471
EVO_O2	-0.21758358213266363	0.11811518612167873	-1.84213e+16	0.06545606926842423	0.8044603635969476	0.6382117890539019	1.01402e+16	SPEC_HAS_NEU	Neurology Consult Requested	0.1758274859586073	8266848580919930	9007966261804130	1703899951405750	1.538e-13	7355516376159520	0.4988052545895191	150	1471
EVO_COMP_COUNT	-0.13904243418382614	0.16289728707135465	-0.8535589308060161	0.39334942225793834	0.8701911018256027	0.6323480970297599	1.19749e+16	SPEC_HAS_NEU	Neurology Consult Requested	0.1758274859586073	8266848580919930	9007966261804130	1703899951405750	1.538e-13	7355516376159520	0.4988052545895191	150	1471
wave_2	0.41078303771397695	0.432193246056827	0.9504614925425398	0.3418778113008275	1.508e+16	0.6464236669836255	3517907083921690	SPEC_HAS_NEU	Neurology Consult Requested	0.1758274859586073	8266848580919930	9007966261804130	1703899951405750	1.538e-13	7355516376159520	0.4988052545895191	150	1471
wave_3	0.18179359732322065	0.42610515920430775	0.42664021637920313	0.6696414008632334	1199366615850410	0.5202961197949857	2764733820777440	SPEC_HAS_NEU	Neurology Consult Requested	0.1758274859586073	8266848580919930	9007966261804130	1703899951405750	1.538e-13	7355516376159520	0.4988052545895191	150	1471
wave_4	2.30112e+16	0.3637288779788562	632648375661135	250811	9985408110027100	4.89507e+16	2.03691e+16	SPEC_HAS_NEU	Neurology Consult Requested	0.1758274859586073	8266848580919930	9007966261804130	1703899951405750	1.538e-13	7355516376159520	0.4988052545895191	150	1471
wave_5	2094223506977450	0.36635943163900164	5716308428606330	1.08863e+08	8119134070942660	3959715643806030	1664774544229140	SPEC_HAS_NEU	Neurology Consult Requested	0.1758274859586073	8266848580919930	9007966261804130	1703899951405750	1.538e-13	7355516376159520	0.4988052545895191	150	1471
res_ameliorat	0.27740197786015003	0.28567066546238584	0.971055174360125	0.33152080403896467	1.3197e+16	0.7538949548266819	2.31014e+16	SPEC_HAS_NEU	Neurology Consult Requested	0.1758274859586073	8266848580919930	9007966261804130	1703899951405750	1.538e-13	7355516376159520	0.4988052545895191	150	1471
res_decedat	0.7165142734228475	0.3000329628166464	2388118514367090	0.01693487970466377	2.04728e+16	1.13708e+16	3686096631491570	SPEC_HAS_NEU	Neurology Consult Requested	0.1758274859586073	8266848580919930	9007966261804130	1703899951405750	1.538e-13	7355516376159520	0.4988052545895191	150	1471
res_vindecat data internare: 15.05.2021 19:23:00 data externare: 28.05.2021 (aprox 12:45:00) zile spitalizare: 13 zile (aproximativ) statut asigurat: asigurat cnas ============================================================ diagnoses (icd-10 codes) ============================================================ diagnostic principal: --------------------- j12.8 pneumonie acuta virala diagnostice sec…	-3.03866e+16	1.74676e+16	-1.7396e+10	0.99999861200213	63.5721	0.0	inf	SPEC_HAS_NEU	Neurology Consult Requested	0.1758274859586073	8266848580919930	9007966261804130	1703899951405750	1.538e-13	7355516376159520	0.4988052545895191	150	1471
const	-6.06784e+16	0.809985774214409	-7491287738343340	68.2011	0.0023161788499688474	0.00047349015190999085	0.011330086683751815	SPEC_HAS_PSY	Psychiatry Consult Requested	0.07499081627522719	5034576413669570	577569409455378	3.85455e+16	0.00023621533863264578	1.10644e+16	0.19807943276728998	62	1471
age	0.02390962619410129	0.010845090389369929	2.20465e+16	0.02747867936826217	1.0242e+16	1.00266e+16	1046201109822070	SPEC_HAS_PSY	Psychiatry Consult Requested	0.07499081627522719	5034576413669570	577569409455378	3.85455e+16	0.00023621533863264578	1.10644e+16	0.19807943276728998	62	1471
hospitalization_days	0.03962406813032879	0.019991828683774315	1.98201e+16	0.04747776449052077	1040419573789020	1.00044e+16	1.082e+16	SPEC_HAS_PSY	Psychiatry Consult Requested	0.07499081627522719	5034576413669570	577569409455378	3.85455e+16	0.00023621533863264578	1.10644e+16	0.19807943276728998	62	1471
sec_diag_count	0.08794978254115943	0.027727658778912673	3171915207209870	0.0015143721615775113	1.09193e+16	1.03418e+16	1152916703182480	SPEC_HAS_PSY	Psychiatry Consult Requested	0.07499081627522719	5034576413669570	577569409455378	3.85455e+16	0.00023621533863264578	1.10644e+16	0.19807943276728998	62	1471
EVO_ICU	0.10614532038695353	0.46360798686667465	0.2289549002473916	0.8189039694364428	1.11198e+16	0.4482027254221576	2758812345701080	SPEC_HAS_PSY	Psychiatry Consult Requested	0.07499081627522719	5034576413669570	577569409455378	3.85455e+16	0.00023621533863264578	1.10644e+16	0.19807943276728998	62	1471
EVO_O2	-0.19233241680022084	0.18521732312529746	-1.03841e+16	0.2990769639725268	0.8250325682167938	0.5738703958044409	1.18612e+16	SPEC_HAS_PSY	Psychiatry Consult Requested	0.07499081627522719	5034576413669570	577569409455378	3.85455e+16	0.00023621533863264578	1.10644e+16	0.19807943276728998	62	1471
EVO_COMP_COUNT	-0.33050622979845623	0.42053980482966435	-0.7859095048858089	0.43192050569966023	0.7185598849184955	0.3151365943376516	1.63843e+16	SPEC_HAS_PSY	Psychiatry Consult Requested	0.07499081627522719	5034576413669570	577569409455378	3.85455e+16	0.00023621533863264578	1.10644e+16	0.19807943276728998	62	1471
wave_2	-0.16453960167926146	0.3849001547339031	-0.4274864524100134	0.6690250506104725	0.8482841628018137	0.39894566767636225	1.80372e+16	SPEC_HAS_PSY	Psychiatry Consult Requested	0.07499081627522719	5034576413669570	577569409455378	3.85455e+16	0.00023621533863264578	1.10644e+16	0.19807943276728998	62	1471
wave_3	-0.5636820234669635	0.40193353841938184	-1.40243e+16	0.16078808947922074	0.5691097259486664	0.25886274937187576	1.25119e+16	SPEC_HAS_PSY	Psychiatry Consult Requested	0.07499081627522719	5034576413669570	577569409455378	3.85455e+16	0.00023621533863264578	1.10644e+16	0.19807943276728998	62	1471
wave_4	-0.9636774086889023	0.48753724045637103	-1.97662e+16	0.048084240437792906	0.381487418172946	0.14671947611788874	0.991910917861546	SPEC_HAS_PSY	Psychiatry Consult Requested	0.07499081627522719	5034576413669570	577569409455378	3.85455e+16	0.00023621533863264578	1.10644e+16	0.19807943276728998	62	1471
wave_5	-0.7669115563163932	0.45390771099899274	-1.68958e+16	0.09110910843518635	0.4644452685940217	0.19079526779673375	1.13058e+16	SPEC_HAS_PSY	Psychiatry Consult Requested	0.07499081627522719	5034576413669570	577569409455378	3.85455e+16	0.00023621533863264578	1.10644e+16	0.19807943276728998	62	1471
res_ameliorat	0.21104434389570093	0.3716844610476915	0.5678051304615112	0.5701672957520154	1.23497e+16	0.5960421974270567	2558784909696800	SPEC_HAS_PSY	Psychiatry Consult Requested	0.07499081627522719	5034576413669570	577569409455378	3.85455e+16	0.00023621533863264578	1.10644e+16	0.19807943276728998	62	1471
res_decedat	-0.19823985163745655	0.5301107874353128	-0.37395928612685875	0.7084346070759757	0.8201731096807993	0.2901846301686822	2.31812e+16	SPEC_HAS_PSY	Psychiatry Consult Requested	0.07499081627522719	5034576413669570	577569409455378	3.85455e+16	0.00023621533863264578	1.10644e+16	0.19807943276728998	62	1471
res_vindecat data internare: 15.05.2021 19:23:00 data externare: 28.05.2021 (aprox 12:45:00) zile spitalizare: 13 zile (aproximativ) statut asigurat: asigurat cnas ============================================================ diagnoses (icd-10 codes) ============================================================ diagnostic principal: --------------------- j12.8 pneumonie acuta virala diagnostice sec…	-3082046408186500	1747607093175340	-1.76358e+10	0.9999985928660656	4.11948	0.0	inf	SPEC_HAS_PSY	Psychiatry Consult Requested	0.07499081627522719	5034576413669570	577569409455378	3.85455e+16	0.00023621533863264578	1.10644e+16	0.19807943276728998	62	1471
