# Supplementary material for: Psychiatric and Neurological Involvement in COVID-19 Hospitalized Patients Through the Global Pandemic in Central Romania
Source: J Clin Med. 2026 Apr 16;15(8):3030. doi: 10.3390/jcm15083030 (PMC13116866; doi:10.3390/jcm15083030)
Supplement: Supplementary file 1 [file jcm-15-03030-s001.zip › Table_S7_VIF.csv]

variable	VIF
age	13.82
hospitalization_days	5.39
sec_diag_count	8.69
EVO_ICU	1.55
EVO_O2	2.02
EVO_COMP_COUNT	1.47
wave_2	1.59
wave_3	1.52
wave_4	1.21
wave_5	4.18
res_ameliorat	1.31
res_decedat	1.78
