# Supplementary material for: Psychiatric and Neurological Involvement in COVID-19 Hospitalized Patients Through the Global Pandemic in Central Romania
Source: J Clin Med. 2026 Apr 16;15(8):3030. doi: 10.3390/jcm15083030 (PMC13116866; doi:10.3390/jcm15083030)
Supplement: Supplementary file 1 [file jcm-15-03030-s001.zip › Table_S8_wave_ORs.csv]

DV	DV_label	wave	OR	OR_CI_low	OR_CI_high	p_value
has_PSY1	PSY1 (mild psychiatric)	wave_2	0.8346791272035148	0.4877426057600904	1.4283952994090228	0.509744052928492
has_PSY1	PSY1 (mild psychiatric)	wave_3	0.48719817695538103	0.2708877647997858	0.8762376691471538	0.016344777853295394
has_PSY1	PSY1 (mild psychiatric)	wave_4	0.5614072751377721	0.31019011180323514	1.0160805150924574	0.056486769352282924
has_PSY1	PSY1 (mild psychiatric)	wave_5	0.30658260679921756	0.15421860070372678	0.60947832727633	0.0007452706317534368
has_NE3	NE3 (severe neurological)	wave_2	0.9742054387130885	0.3624720675570895	2.618343099413257	0.9586827914958772
has_NE3	NE3 (severe neurological)	wave_3	0.8655151978222534	0.3372729461778011	2.221098864141865	0.7638950627097337
has_NE3	NE3 (severe neurological)	wave_4	6.546514954978984	3.06513052837776	13.982066231432485	1.2162616692821698e-06
has_NE3	NE3 (severe neurological)	wave_5	10.797979866945056	5.151243457445976	22.634606609092415	2.9584466576886845e-10
has_PSY	ANY Psychiatric (symptom)	wave_2	0.7315093555801094	0.44695141835927116	1.1972351251631892	0.21357106677951754
has_PSY	ANY Psychiatric (symptom)	wave_3	0.42587565757941576	0.25042067207528274	0.7242615963596465	0.0016287708416405711
has_PSY	ANY Psychiatric (symptom)	wave_4	0.4567221936384195	0.2635042064263869	0.7916198568168343	0.005227519790874491
has_PSY	ANY Psychiatric (symptom)	wave_5	0.31561391390345694	0.17464580058496115	0.5703666639324645	0.00013365478961756172
has_NEURO	ANY Neurological (symptom)	wave_2	1.1949862534741562	0.8455303912541465	1.6888714595747507	0.31283826149093497
has_NEURO	ANY Neurological (symptom)	wave_3	1.5140212156451913	1.0816706865613746	2.1191849514853973	0.015625196865621336
has_NEURO	ANY Neurological (symptom)	wave_4	1.2780876364789133	0.8946825745388163	1.8257961572150685	0.17753163851566633
has_NEURO	ANY Neurological (symptom)	wave_5	1.3153808645943657	0.9208424293273192	1.8789607905067554	0.13188791811962866
has2_ANY_NE	Clinical ANY Neurological	wave_2	2.065414832146881	1.3610655063754984	3.134263860828031	0.0006528506315277815
has2_ANY_NE	Clinical ANY Neurological	wave_3	1.2201870078829895	0.7991412960483776	1.8630701999365975	0.35673742067382097
has2_ANY_NE	Clinical ANY Neurological	wave_4	2.8366041668222794	1.8611157617072396	4.323386736487827	1.2415619070816484e-06
has2_ANY_NE	Clinical ANY Neurological	wave_5	3.0506570882271595	1.999965069873815	4.6533356057752515	2.24942412311624e-07
has2_ANY_PSY	Clinical ANY Psychiatric	wave_2	0.38389828392534364	0.23586947922547352	0.6248281587120542	0.00011703895948377959
has2_ANY_PSY	Clinical ANY Psychiatric	wave_3	0.3737178916480531	0.2352071605950827	0.5937959634583753	3.096956322205604e-05
has2_ANY_PSY	Clinical ANY Psychiatric	wave_4	0.4352428549470526	0.26558881975702864	0.7132692669660007	0.0009644291176757174
has2_ANY_PSY	Clinical ANY Psychiatric	wave_5	0.649832254714588	0.4109090293227794	1.0276774885268636	0.0652972217796622
has2_ANY_NEUROPSY	Clinical ANY Neuropsychiatric	wave_2	1.1211386286966227	0.7741421707307142	1.6236705249751535	0.5450834710801427
has2_ANY_NEUROPSY	Clinical ANY Neuropsychiatric	wave_3	0.7762336771238978	0.5382774315176475	1.1193832143444291	0.17504846127790807
has2_ANY_NEUROPSY	Clinical ANY Neuropsychiatric	wave_4	1.428078177683152	0.9775722905660356	2.08619587651566	0.06537798884363287
has2_ANY_NEUROPSY	Clinical ANY Neuropsychiatric	wave_5	1.746254849569027	1.1949990186687942	2.5518062793393126	0.003971333802562521
has2_SPEC_NE	Specialty Neurological	wave_2	0.9527436423945564	0.43734924643200396	2.0755047722812816	0.9030110883278787
has2_SPEC_NE	Specialty Neurological	wave_3	0.9434791576585696	0.45720804569148826	1.946931882158468	0.8749225557071448
has2_SPEC_NE	Specialty Neurological	wave_4	6.91426287422051	3.7367534242546676	12.793734471082919	7.343082588085182e-10
has2_SPEC_NE	Specialty Neurological	wave_5	5.218419748083197	2.8026692324816165	9.716417603468773	1.895140311264321e-07
has2_SPEC_PSY	Specialty Psychiatric	wave_2	0.8614362806952123	0.42398028294592194	1.7502523007482655	0.6800662685589947
has2_SPEC_PSY	Specialty Psychiatric	wave_3	0.5985781185875568	0.2881745462134189	1.243328978078686	0.16881871602931153
has2_SPEC_PSY	Specialty Psychiatric	wave_4	0.9754487959684516	0.47343278886085216	2.009789722941982	0.9462661442664356
has2_SPEC_PSY	Specialty Psychiatric	wave_5	0.9091506328420138	0.441023085881318	1.8741759777615474	0.7963695031253615
SPEC_HAS_NEU	Neurology Consult Requested	wave_2	1.5079981423384887	0.6464236669836255	3.517907083921692	0.3418778113008275
SPEC_HAS_NEU	Neurology Consult Requested	wave_3	1.199366615850412	0.5202961197949857	2.764733820777445	0.6696414008632334
SPEC_HAS_NEU	Neurology Consult Requested	wave_4	9.985408110027105	4.8950737260372765	20.369126330710507	2.508106884330508e-10
SPEC_HAS_NEU	Neurology Consult Requested	wave_5	8.119134070942668	3.959715643806032	16.64774544229146	1.0886307007460146e-08
SPEC_HAS_PSY	Psychiatry Consult Requested	wave_2	0.8482841628018137	0.39894566767636225	1.8037193511877554	0.6690250506104725
SPEC_HAS_PSY	Psychiatry Consult Requested	wave_3	0.5691097259486664	0.25886274937187576	1.2511876697410789	0.16078808947922074
SPEC_HAS_PSY	Psychiatry Consult Requested	wave_4	0.381487418172946	0.14671947611788874	0.991910917861546	0.048084240437792906
SPEC_HAS_PSY	Psychiatry Consult Requested	wave_5	0.4644452685940217	0.19079526779673375	1.1305804908598769	0.09110910843518635
